# Supplementary material for: Integrated Transcriptome Analysis of Human Visceral Adipocytes Unravels Dysregulated microRNA-Long Non-coding RNA-mRNA Networks in Obesity and Colorectal Cancer
Source: Front Oncol. 2020 Jul 2;10:1089. doi: 10.3389/fonc.2020.01089 (PMC7351520; doi:10.3389/fonc.2020.01089)
Supplement: Supplementary file 2 [file Table_2.xlsx]

## Sheet: NwCRC_Nw
Supplemental Table 2. Complete list of miRNA-gene targets interactions in obese and CRC subjects.
miRNA	GeneTarget	EntrezGeneID	Gene_log2FoldChange	Gene_p-value
hsa-miR-193b-3p	A4GALT	53947	-10.1382	0.000240249
hsa-miR-345-5p	ABCC1	4363	1.43673	2.29928e-05
hsa-miR-98-5p	ABCC1	4363	1.43673	2.29928e-05
hsa-miR-29b-2-5p	ABCE1	6059	9.14173	0.000730091
hsa-miR-29b-3p	ABCE1	6059	9.14173	0.000730091
hsa-let-7f-5p	ABHD17C	58489	7.76049	0.000120267
hsa-miR-3182	ABHD17C	58489	7.76049	0.000120267
hsa-miR-98-5p	ABHD17C	58489	7.76049	0.000120267
hsa-miR-193b-3p	ABHD17C	58489	7.76049	0.000120267
hsa-miR-374b-5p	ABHD18	80167	-3.50786	0.000813192
hsa-let-7f-5p	ABHD18	80167	-3.50786	0.000813192
hsa-miR-3622a-5p	ABITRAM	54942	-9.41579	6.45928e-10
hsa-miR-452-5p	ABL2	27	6.01707	6.34546e-05
hsa-miR-125a-5p	ABL2	27	6.01707	6.34546e-05
hsa-miR-374b-5p	ABL2	27	6.01707	6.34546e-05
hsa-let-7f-5p	ABL2	27	6.01707	6.34546e-05
hsa-miR-29b-2-5p	ABL2	27	6.01707	6.34546e-05
hsa-miR-598-3p	ABLIM1	3983	4.91386	0.00089948
hsa-miR-664a-3p	ACACA	31	-6.90699	0.000961962
hsa-miR-328-3p	ACACA	31	-6.90699	0.000961962
hsa-miR-29b-3p	ACACA	31	-6.90699	0.000961962
hsa-miR-193b-3p	ACACA	31	-6.90699	0.000961962
hsa-miR-374b-5p	ACSL3	2181	-1.21378	3.63151e-06
hsa-let-7f-5p	ACSL3	2181	-1.21378	3.63151e-06
hsa-miR-98-5p	ACSL3	2181	-1.21378	3.63151e-06
hsa-miR-193b-3p	ACTN1	87	-11.8906	8.80508e-07
hsa-miR-125a-5p	ACVR1	90	-8.89894	1.64597e-05
hsa-miR-22-5p	ADAM10	102	19.8338	5.31715e-09
hsa-miR-374b-5p	ADAM10	102	19.8338	5.31715e-09
hsa-miR-29b-2-5p	ADAM10	102	19.8338	5.31715e-09
hsa-miR-98-5p	ADAM10	102	19.8338	5.31715e-09
hsa-miR-22-5p	ADAMTS5	11096	2.49333	0.000138497
hsa-miR-452-5p	ADAMTS5	11096	2.49333	0.000138497
hsa-miR-125a-5p	ADAMTS5	11096	2.49333	0.000138497
hsa-let-7f-5p	ADAMTS5	11096	2.49333	0.000138497
hsa-miR-98-5p	ADAMTS5	11096	2.49333	0.000138497
hsa-miR-22-5p	ADAMTS9	56999	7.92759	0.000974276
hsa-miR-193b-3p	ADCY6	112	5.22546	2.48979e-07
hsa-miR-328-3p	ADGRD1	283383	8.89796	1.01124e-05
hsa-miR-374b-5p	ADI1	55256	1.89055	0.000232561
hsa-miR-193b-3p	ADI1	55256	1.89055	0.000232561
hsa-miR-22-5p	ADIPOR2	79602	-11.6595	1.73618e-05
hsa-miR-125a-5p	ADIPOR2	79602	-11.6595	1.73618e-05
hsa-let-7f-5p	ADIPOR2	79602	-11.6595	1.73618e-05
hsa-miR-29b-2-5p	ADIPOR2	79602	-11.6595	1.73618e-05
hsa-miR-98-5p	ADIPOR2	79602	-11.6595	1.73618e-05
hsa-miR-22-5p	ADM	133	1.7414	7.93705e-05
hsa-miR-374b-5p	ADM	133	1.7414	7.93705e-05
hsa-miR-29b-2-5p	ADM	133	1.7414	7.93705e-05
hsa-miR-125a-5p	AFDN	4301	9.11084	1.17277e-05
hsa-miR-374a-3p	AFF1	4299	-8.34912	6.26146e-05
hsa-miR-33b-3p	AFF1	4299	-8.34912	6.26146e-05
hsa-miR-29b-2-5p	AFF1	4299	-8.34912	6.26146e-05
hsa-miR-374b-5p	AGFG1	3267	23.4917	4.89056e-14
hsa-miR-193b-3p	AGFG1	3267	23.4917	4.89056e-14
hsa-miR-22-5p	AHNAK	79026	8.71579	0.000445592
hsa-miR-328-3p	AHNAK	79026	8.71579	0.000445592
hsa-miR-598-3p	AHNAK	79026	8.71579	0.000445592
hsa-miR-125a-5p	AHNAK	79026	8.71579	0.000445592
hsa-let-7f-5p	AHNAK	79026	8.71579	0.000445592
hsa-miR-29b-3p	AHNAK	79026	8.71579	0.000445592
hsa-miR-98-5p	AHNAK	79026	8.71579	0.000445592
hsa-miR-328-3p	AKAP10	11216	9.62891	0.000514577
hsa-let-7f-5p	AKAP10	11216	9.62891	0.000514577
hsa-miR-29b-3p	AKAP10	11216	9.62891	0.000514577
hsa-miR-193b-3p	AKAP10	11216	9.62891	0.000514577
hsa-miR-452-5p	AKR1B10	57016	5.98225	0.000124354
hsa-miR-98-5p	AKR1B10	57016	5.98225	0.000124354
hsa-miR-193b-3p	AKR1C2	1646	6.78515	0.000250877
hsa-miR-22-5p	AKT1	207	6.22394	6.89731e-05
hsa-miR-125a-5p	AKT1	207	6.22394	6.89731e-05
hsa-miR-374b-5p	AKT1	207	6.22394	6.89731e-05
hsa-miR-29b-3p	AKT1	207	6.22394	6.89731e-05
hsa-miR-193b-3p	AKT1	207	6.22394	6.89731e-05
hsa-miR-22-5p	ALAS1	211	-0.81328	0.000739916
hsa-let-7f-5p	ALAS1	211	-0.81328	0.000739916
hsa-miR-98-5p	ALAS1	211	-0.81328	0.000739916
hsa-miR-374a-3p	ALDH2	217	-9.14094	0.000647284
hsa-let-7f-5p	ALG8	79053	7.96372	3.42e-05
hsa-miR-98-5p	ALG8	79053	7.96372	3.42e-05
hsa-miR-22-5p	AMFR	267	-11.4516	0.000225092
hsa-miR-125a-5p	AMFR	267	-11.4516	0.000225092
hsa-miR-29b-3p	AMFR	267	-11.4516	0.000225092
hsa-miR-374b-5p	AMMECR1L	83607	9.72552	4.67225e-06
hsa-miR-29b-3p	AMMECR1L	83607	9.72552	4.67225e-06
hsa-miR-193b-3p	AMOTL2	51421	25.7718	1.99027e-18
hsa-miR-328-3p	AMPD2	271	6.23976	0.00101543
hsa-miR-125a-5p	ANAPC16	119504	6.25713	2.1279e-05
hsa-miR-22-5p	ANKHD1	54882	21.7273	1.03585e-09
hsa-miR-374b-5p	ANKRD10	55608	1.70644	2.64715e-08
hsa-miR-29b-3p	ANKRD11	29123	5.17512	1.563e-05
hsa-miR-98-5p	ANKRD11	29123	5.17512	1.563e-05
hsa-miR-193b-3p	ANKRD11	29123	5.17512	1.563e-05
hsa-miR-125a-5p	ANKRD12	23253	-7.53375	0.000295654
hsa-let-7f-5p	ANKRD12	23253	-7.53375	0.000295654
hsa-miR-98-5p	ANKRD12	23253	-7.53375	0.000295654
hsa-miR-193b-3p	ANKRD12	23253	-7.53375	0.000295654
hsa-miR-1246	ANKRD17	26057	10.326	4.3705e-05
hsa-miR-29b-2-5p	ANKRD17	26057	10.326	4.3705e-05
hsa-miR-29b-3p	ANKRD17	26057	10.326	4.3705e-05
hsa-miR-125a-5p	ANKRD33B	651746	2.44648	0.000574664
hsa-miR-664a-3p	AP2A1	160	1.5673	0.000483119
hsa-let-7f-5p	AP2A1	160	1.5673	0.000483119
hsa-miR-664a-3p	APBB2	323	0.574217	0.000674945
hsa-miR-29b-2-5p	APEH	327	5.48541	8.78234e-07
hsa-miR-193b-3p	APEH	327	5.48541	8.78234e-07
hsa-miR-1246	APLP2	334	-12.5925	1.96482e-05
hsa-miR-33b-3p	APLP2	334	-12.5925	1.96482e-05
hsa-miR-22-5p	APLP2	334	-12.5925	1.96482e-05
hsa-miR-374b-5p	APLP2	334	-12.5925	1.96482e-05
hsa-miR-22-5p	ARHGAP21	57584	8.13102	6.92469e-05
hsa-miR-3182	ARHGAP21	57584	8.13102	6.92469e-05
hsa-let-7f-5p	ARHGEF9	23229	8.033	0.000257491
hsa-miR-98-5p	ARHGEF9	23229	8.033	0.000257491
hsa-miR-125a-5p	ARID3B	10620	-9.48214	4.84126e-07
hsa-let-7f-5p	ARID3B	10620	-9.48214	4.84126e-07
hsa-miR-98-5p	ARID3B	10620	-9.48214	4.84126e-07
hsa-miR-33b-3p	ARID4B	51742	20.9673	1.81481e-09
hsa-miR-452-5p	ARID4B	51742	20.9673	1.81481e-09
hsa-miR-29b-3p	ARID4B	51742	20.9673	1.81481e-09
hsa-miR-22-5p	ASAP1	50807	10.7649	9.69727e-05
hsa-miR-374b-5p	ASAP1	50807	10.7649	9.69727e-05
hsa-let-7f-5p	ASAP1	50807	10.7649	9.69727e-05
hsa-miR-98-5p	ASAP1	50807	10.7649	9.69727e-05
hsa-miR-664a-3p	ASAP2	8853	9.62305	0.000529316
hsa-miR-29b-3p	ASAP2	8853	9.62305	0.000529316
hsa-miR-664a-3p	ASXL1	171023	7.83949	1.88467e-06
hsa-miR-374b-5p	ASXL1	171023	7.83949	1.88467e-06
hsa-let-7f-5p	ASXL1	171023	7.83949	1.88467e-06
hsa-miR-29b-3p	ASXL1	171023	7.83949	1.88467e-06
hsa-miR-193b-3p	ASXL1	171023	7.83949	1.88467e-06
hsa-let-7f-5p	ATG12	9140	-7.3974	0.000429867
hsa-miR-98-5p	ATG12	9140	-7.3974	0.000429867
hsa-miR-664a-3p	ATP13A3	79572	7.69	0.000129089
hsa-miR-598-3p	ATP13A3	79572	7.69	0.000129089
hsa-miR-452-5p	ATP13A3	79572	7.69	0.000129089
hsa-let-7f-5p	ATP13A3	79572	7.69	0.000129089
hsa-miR-29b-3p	ATP13A3	79572	7.69	0.000129089
hsa-miR-98-5p	ATP13A3	79572	7.69	0.000129089
hsa-miR-193b-3p	ATP13A3	79572	7.69	0.000129089
hsa-miR-33b-3p	ATP2A2	488	-4.43821	0.000319009
hsa-miR-22-5p	ATP2A2	488	-4.43821	0.000319009
hsa-miR-125a-5p	ATP2A2	488	-4.43821	0.000319009
hsa-miR-374b-5p	ATP2A2	488	-4.43821	0.000319009
hsa-let-7f-5p	ATP2A2	488	-4.43821	0.000319009
hsa-miR-98-5p	ATP2A2	488	-4.43821	0.000319009
hsa-miR-664a-3p	ATP2C1	27032	21.6642	5.49069e-09
hsa-miR-598-3p	ATP2C1	27032	21.6642	5.49069e-09
hsa-let-7f-5p	ATP2C1	27032	21.6642	5.49069e-09
hsa-miR-98-5p	ATP2C1	27032	21.6642	5.49069e-09
hsa-miR-664a-3p	ATP5MC2	517	6.53582	0.00106993
hsa-miR-125a-5p	ATP5MC2	517	6.53582	0.00106993
hsa-miR-29b-2-5p	ATP5MC2	517	6.53582	0.00106993
hsa-miR-29b-3p	ATP5MC2	517	6.53582	0.00106993
hsa-let-7f-5p	ATP7B	540	20.9888	1.93432e-09
hsa-miR-98-5p	ATP7B	540	20.9888	1.93432e-09
hsa-miR-598-3p	ATP9A	10079	9.6254	0.000739317
hsa-miR-193b-3p	ATP9A	10079	9.6254	0.000739317
hsa-miR-1247-5p	ATXN1	6310	6.37633	0.000772844
hsa-miR-125a-5p	ATXN1	6310	6.37633	0.000772844
hsa-miR-374b-5p	ATXN1	6310	6.37633	0.000772844
hsa-let-7f-5p	ATXN1	6310	6.37633	0.000772844
hsa-miR-29b-3p	ATXN1	6310	6.37633	0.000772844
hsa-miR-193b-3p	ATXN1	6310	6.37633	0.000772844
hsa-let-7f-5p	ATXN2	6311	7.27515	4.08158e-06
hsa-miR-98-5p	ATXN2	6311	7.27515	4.08158e-06
hsa-miR-22-5p	ATXN2L	11273	9.62824	3.56463e-05
hsa-miR-125a-5p	ATXN2L	11273	9.62824	3.56463e-05
hsa-let-7f-5p	ATXN2L	11273	9.62824	3.56463e-05
hsa-miR-98-5p	ATXN2L	11273	9.62824	3.56463e-05
hsa-miR-664a-3p	AUP1	550	7.77677	8.26885e-05
hsa-miR-345-5p	AUP1	550	7.77677	8.26885e-05
hsa-miR-452-5p	AXL	558	-9.40131	0.000859051
hsa-miR-29b-2-5p	AXL	558	-9.40131	0.000859051
hsa-miR-22-5p	AZIN1	51582	20.1862	3.61284e-09
hsa-miR-598-3p	AZIN1	51582	20.1862	3.61284e-09
hsa-let-7f-5p	AZIN1	51582	20.1862	3.61284e-09
hsa-miR-29b-3p	AZIN1	51582	20.1862	3.61284e-09
hsa-miR-22-5p	B4GALT4	8702	-9.23273	0.000518108
hsa-miR-374b-5p	B4GALT4	8702	-9.23273	0.000518108
hsa-let-7f-5p	B4GALT6	9331	7.2312	0.000393944
hsa-miR-98-5p	B4GALT6	9331	7.2312	0.000393944
hsa-miR-29b-2-5p	BAG6	7917	-8.11467	0.000296085
hsa-miR-29b-3p	BAG6	7917	-8.11467	0.000296085
hsa-miR-193b-3p	BAG6	7917	-8.11467	0.000296085
hsa-miR-328-3p	BAZ2A	11176	-10.6067	0.000960304
hsa-miR-125a-5p	BAZ2A	11176	-10.6067	0.000960304
hsa-miR-29b-2-5p	BAZ2A	11176	-10.6067	0.000960304
hsa-miR-193b-3p	BAZ2A	11176	-10.6067	0.000960304
hsa-miR-125a-5p	BCAT1	586	6.35957	0.000824913
hsa-let-7f-5p	BCAT1	586	6.35957	0.000824913
hsa-miR-98-5p	BCAT1	586	6.35957	0.000824913
hsa-miR-29b-3p	BCL7A	605	1.07849	7.57052e-08
hsa-miR-1246	BCLAF1	9774	9.73748	0.000730635
hsa-miR-22-5p	BCLAF1	9774	9.73748	0.000730635
hsa-miR-98-5p	BFAR	51283	4.12659	0.000791816
hsa-let-7f-5p	BLOC1S1	2647	-5.27717	9.3763e-05
hsa-miR-98-5p	BLOC1S1	2647	-5.27717	9.3763e-05
hsa-miR-125b-1-3p	BMPR2	659	22.1119	1.09631e-09
hsa-miR-22-5p	BMPR2	659	22.1119	1.09631e-09
hsa-miR-328-3p	BMPR2	659	22.1119	1.09631e-09
hsa-miR-452-5p	BMPR2	659	22.1119	1.09631e-09
hsa-miR-125a-5p	BMPR2	659	22.1119	1.09631e-09
hsa-let-7f-5p	BMPR2	659	22.1119	1.09631e-09
hsa-miR-98-5p	BMPR2	659	22.1119	1.09631e-09
hsa-miR-374b-5p	BNIP2	663	8.11582	0.00032586
hsa-miR-29b-3p	BNIP2	663	8.11582	0.00032586
hsa-miR-29b-3p	BRAP	8315	8.64181	0.000188984
hsa-miR-125a-5p	BRPF1	7862	-11.2346	0.000376499
hsa-miR-33b-3p	BTG2	7832	-1.15889	2.10039e-05
hsa-miR-22-5p	BTG2	7832	-1.15889	2.10039e-05
hsa-miR-664a-3p	BTG2	7832	-1.15889	2.10039e-05
hsa-miR-125a-5p	BTG2	7832	-1.15889	2.10039e-05
hsa-miR-374b-5p	BTG2	7832	-1.15889	2.10039e-05
hsa-let-7f-5p	BTG2	7832	-1.15889	2.10039e-05
hsa-miR-29b-2-5p	BTG2	7832	-1.15889	2.10039e-05
hsa-miR-29b-3p	BTG2	7832	-1.15889	2.10039e-05
hsa-miR-345-5p	BTG2	7832	-1.15889	2.10039e-05
hsa-miR-98-5p	BTG2	7832	-1.15889	2.10039e-05
hsa-miR-22-5p	BZW2	28969	19.8171	1.43002e-09
hsa-let-7f-5p	BZW2	28969	19.8171	1.43002e-09
hsa-miR-98-5p	BZW2	28969	19.8171	1.43002e-09
hsa-miR-3622a-5p	C1RL	51279	-6.30542	8.23506e-05
hsa-miR-125b-1-3p	C1RL	51279	-6.30542	8.23506e-05
hsa-let-7f-5p	C1RL	51279	-6.30542	8.23506e-05
hsa-miR-98-5p	C1RL	51279	-6.30542	8.23506e-05
hsa-let-7f-5p	C9orf114	51490	21.2149	1.18653e-10
hsa-miR-29b-2-5p	C9orf114	51490	21.2149	1.18653e-10
hsa-miR-374b-5p	CA8	767	8.38057	2.0901e-07
hsa-miR-193b-3p	CACFD1	11094	-8.85749	0.000708394
hsa-miR-125a-5p	CALU	813	-25.4392	1.73677e-18
hsa-let-7f-5p	CALU	813	-25.4392	1.73677e-18
hsa-miR-29b-3p	CALU	813	-25.4392	1.73677e-18
hsa-miR-98-5p	CALU	813	-25.4392	1.73677e-18
hsa-let-7f-5p	CAMK2D	817	9.75928	0.000302014
hsa-miR-4455	CAMTA2	23125	22.0811	2.70982e-09
hsa-miR-328-3p	CAMTA2	23125	22.0811	2.70982e-09
hsa-miR-1246	CANX	821	6.47188	0.000746383
hsa-miR-664a-3p	CANX	821	6.47188	0.000746383
hsa-miR-328-3p	CANX	821	6.47188	0.000746383
hsa-miR-374b-5p	CANX	821	6.47188	0.000746383
hsa-miR-29b-3p	CANX	821	6.47188	0.000746383
hsa-miR-33b-3p	CASC3	22794	10.9849	3.53851e-11
hsa-miR-374b-5p	CASC3	22794	10.9849	3.53851e-11
hsa-miR-193b-3p	CASC3	22794	10.9849	3.53851e-11
hsa-miR-374a-3p	CASP8AP2	9994	-9.35441	0.000847689
hsa-miR-598-3p	CASP8AP2	9994	-9.35441	0.000847689
hsa-let-7f-5p	CASP8AP2	9994	-9.35441	0.000847689
hsa-miR-98-5p	CASP8AP2	9994	-9.35441	0.000847689
hsa-let-7f-5p	CASTOR2	729438	1.26478	1.71975e-06
hsa-miR-98-5p	CASTOR2	729438	1.26478	1.71975e-06
hsa-miR-4455	CASZ1	54897	-9.03118	3.82776e-06
hsa-miR-328-3p	CCDC32	90416	4.8913	0.000120363
hsa-miR-193b-3p	CCDC32	90416	4.8913	0.000120363
hsa-miR-22-5p	CCDC93	54520	7.3956	0.000354987
hsa-miR-125a-5p	CCDC93	54520	7.3956	0.000354987
hsa-let-7f-5p	CCNY	219771	8.90092	3.62238e-06
hsa-miR-98-5p	CCNY	219771	8.90092	3.62238e-06
hsa-miR-193b-3p	CCNY	219771	8.90092	3.62238e-06
hsa-miR-374a-3p	CCNYL1	151195	8.22314	5.57857e-05
hsa-let-7f-5p	CCNYL1	151195	8.22314	5.57857e-05
hsa-miR-98-5p	CCNYL1	151195	8.22314	5.57857e-05
hsa-miR-29b-3p	CCSER2	54462	-24.2592	1.60916e-10
hsa-miR-29b-3p	CD276	80381	-3.69919	0.0003065
hsa-miR-664a-3p	CD55	1604	10.719	0.000224458
hsa-miR-193b-3p	CDC42EP4	23580	-22.9979	1.04636e-16
hsa-miR-125a-5p	CDK12	51755	-10.4372	4.28446e-05
hsa-let-7f-5p	CDK12	51755	-10.4372	4.28446e-05
hsa-miR-98-5p	CDK12	51755	-10.4372	4.28446e-05
hsa-miR-193b-3p	CDK12	51755	-10.4372	4.28446e-05
hsa-miR-98-5p	CDK7	1022	9.73837	0.000457177
hsa-miR-328-3p	CDYL	9425	-8.33973	2.39994e-06
hsa-miR-1246	CEP120	153241	9.6488	0.000535578
hsa-let-7f-5p	CEP120	153241	9.6488	0.000535578
hsa-miR-98-5p	CEP120	153241	9.6488	0.000535578
hsa-miR-125b-1-3p	CEP350	9857	-8.63194	0.000787556
hsa-miR-22-5p	CEP350	9857	-8.63194	0.000787556
hsa-miR-125a-5p	CEP350	9857	-8.63194	0.000787556
hsa-miR-374b-5p	CEP350	9857	-8.63194	0.000787556
hsa-miR-328-3p	CEP68	23177	19.9153	5.16079e-09
hsa-miR-452-5p	CHCHD2	51142	23.3014	3.09576e-13
hsa-miR-374a-3p	CHD1	1105	5.55575	0.000330971
hsa-miR-125a-5p	CHD1	1105	5.55575	0.000330971
hsa-let-7f-5p	CHD1	1105	5.55575	0.000330971
hsa-miR-29b-2-5p	CHD1	1105	5.55575	0.000330971
hsa-miR-98-5p	CHD1	1105	5.55575	0.000330971
hsa-miR-1246	CHD2	1106	21.3635	2.24349e-13
hsa-miR-22-5p	CHD2	1106	21.3635	2.24349e-13
hsa-miR-125a-5p	CHD8	57680	10.1237	6.55462e-05
hsa-let-7f-5p	CHD8	57680	10.1237	6.55462e-05
hsa-miR-3182	CHMP3	51652	6.33124	0.000275861
hsa-miR-328-3p	CIC	23152	-9.4257	0.000484432
hsa-miR-29b-2-5p	CIC	23152	-9.4257	0.000484432
hsa-miR-193b-3p	CIC	23152	-9.4257	0.000484432
hsa-miR-452-5p	CITED2	10370	-10.1775	0.000154733
hsa-miR-3182	CLCN3	1182	0.766838	7.51747e-06
hsa-miR-598-3p	CLCN4	1183	-23.0455	2.06483e-10
hsa-miR-664a-3p	CLDN12	9069	-4.0857	0.000430001
hsa-miR-452-5p	CLDN12	9069	-4.0857	0.000430001
hsa-miR-125a-5p	CLDN12	9069	-4.0857	0.000430001
hsa-let-7f-5p	CLDN12	9069	-4.0857	0.000430001
hsa-miR-98-5p	CLDN12	9069	-4.0857	0.000430001
hsa-miR-98-5p	CLINT1	9685	6.84401	0.000529845
hsa-miR-452-5p	CLMP	79827	-23.4911	3.10287e-11
hsa-miR-22-5p	CNN2	1265	-8.68705	4.61824e-06
hsa-miR-29b-3p	CNN2	1265	-8.68705	4.61824e-06
hsa-miR-125a-5p	CNOT1	23019	5.24583	0.000139151
hsa-let-7f-5p	CNOT1	23019	5.24583	0.000139151
hsa-miR-29b-3p	CNOT1	23019	5.24583	0.000139151
hsa-miR-98-5p	CNOT1	23019	5.24583	0.000139151
hsa-miR-193b-3p	CNOT1	23019	5.24583	0.000139151
hsa-miR-125a-5p	CNP	1267	-1.01183	0.000703752
hsa-miR-345-5p	CNP	1267	-1.01183	0.000703752
hsa-miR-22-5p	COL4A2	1284	-11.302	7.38931e-18
hsa-let-7f-5p	COL4A2	1284	-11.302	7.38931e-18
hsa-miR-29b-3p	COL4A2	1284	-11.302	7.38931e-18
hsa-miR-98-5p	COL4A2	1284	-11.302	7.38931e-18
hsa-miR-664a-3p	COLEC10	10584	3.81587	0.000176926
hsa-miR-29b-3p	COLEC10	10584	3.81587	0.000176926
hsa-miR-452-5p	COQ10B	80219	-10.5617	1.38884e-06
hsa-let-7f-5p	COQ10B	80219	-10.5617	1.38884e-06
hsa-miR-98-5p	COQ10B	80219	-10.5617	1.38884e-06
hsa-miR-125a-5p	CPSF6	11052	2.68966	0.000699838
hsa-miR-193b-3p	CPSF6	11052	2.68966	0.000699838
hsa-miR-328-3p	CPSF7	79869	10.8727	1.34419e-06
hsa-miR-452-5p	CPSF7	79869	10.8727	1.34419e-06
hsa-let-7f-5p	CPSF7	79869	10.8727	1.34419e-06
hsa-miR-29b-3p	CPSF7	79869	10.8727	1.34419e-06
hsa-miR-345-5p	CPSF7	79869	10.8727	1.34419e-06
hsa-miR-98-5p	CPSF7	79869	10.8727	1.34419e-06
hsa-miR-22-5p	CREBBP	1387	7.15245	8.45119e-07
hsa-miR-374a-3p	CRLS1	54675	20.8282	3.63388e-10
hsa-miR-29b-3p	CSNK1G3	1456	8.05669	3.39731e-05
hsa-miR-22-5p	CUL4A	8451	-9.30721	0.000905384
hsa-miR-193b-3p	CUL4A	8451	-9.30721	0.000905384
hsa-miR-1246	CUX1	1523	7.25316	9.93409e-05
hsa-let-7f-5p	CUX1	1523	7.25316	9.93409e-05
hsa-miR-29b-2-5p	CUX1	1523	7.25316	9.93409e-05
hsa-miR-98-5p	CUX1	1523	7.25316	9.93409e-05
hsa-let-7f-5p	CYP46A1	10858	7.08681	4.30693e-05
hsa-miR-98-5p	CYP46A1	10858	7.08681	4.30693e-05
hsa-miR-374b-5p	CYTH1	9267	-23.5092	2.30396e-11
hsa-let-7f-5p	CYTH1	9267	-23.5092	2.30396e-11
hsa-miR-98-5p	CYTH1	9267	-23.5092	2.30396e-11
hsa-miR-193b-3p	CYTH1	9267	-23.5092	2.30396e-11
hsa-miR-193b-3p	DDB1	1642	22.3515	1.47524e-11
hsa-miR-22-5p	DDX39A	10212	-10.9429	7.9273e-05
hsa-miR-29b-3p	DDX3Y	8653	9.80523	0.000544475
hsa-miR-98-5p	DENND1A	57706	-7.63463	8.84814e-06
hsa-miR-664a-3p	DENND2A	27147	9.08659	1.92495e-05
hsa-miR-452-5p	DENND2A	27147	9.08659	1.92495e-05
hsa-miR-29b-3p	DGLUCY	80017	8.36186	1.08442e-08
hsa-miR-452-5p	DHRS3	9249	5.96228	0.000434831
hsa-miR-22-5p	DHX9	1660	8.6412	2.67427e-05
hsa-miR-664a-3p	DHX9	1660	8.6412	2.67427e-05
hsa-miR-125a-5p	DHX9	1660	8.6412	2.67427e-05
hsa-miR-29b-3p	DHX9	1660	8.6412	2.67427e-05
hsa-miR-374b-5p	DIP2C	22982	-7.45278	0.000136235
hsa-let-7f-5p	DLAT	1737	-2.32881	7.94937e-06
hsa-miR-98-5p	DLAT	1737	-2.32881	7.94937e-06
hsa-miR-29b-2-5p	DLG1	1739	-22.0477	1.36691e-12
hsa-miR-345-5p	DLG1	1739	-22.0477	1.36691e-12
hsa-miR-193b-3p	DLG1	1739	-22.0477	1.36691e-12
hsa-miR-193b-3p	DMAC2	55101	-8.68238	1.46335e-05
hsa-miR-328-3p	DMPK	1760	8.08123	0.000220276
hsa-miR-345-5p	DMPK	1760	8.08123	0.000220276
hsa-miR-328-3p	DNAJA4	55466	-23.6012	7.16411e-11
hsa-miR-125a-5p	DNAJA4	55466	-23.6012	7.16411e-11
hsa-miR-193b-3p	DNAJC9	23234	8.71702	0.00107555
hsa-miR-29b-3p	DNMT3A	1788	8.57531	1.79975e-05
hsa-miR-193b-3p	DNMT3A	1788	8.57531	1.79975e-05
hsa-miR-4455	DOCK1	1793	-9.88765	2.53218e-06
hsa-miR-452-5p	DOT1L	84444	-3.47212	0.00065206
hsa-let-7f-5p	DOT1L	84444	-3.47212	0.00065206
hsa-miR-29b-3p	DOT1L	84444	-3.47212	0.00065206
hsa-miR-98-5p	DOT1L	84444	-3.47212	0.00065206
hsa-let-7f-5p	DPAGT1	1798	8.65121	9.54148e-06
hsa-miR-98-5p	DPAGT1	1798	8.65121	9.54148e-06
hsa-miR-3622a-5p	DPP9	91039	7.53355	7.4699e-05
hsa-miR-22-5p	DST	667	-22.9619	4.23218e-11
hsa-miR-664a-3p	DST	667	-22.9619	4.23218e-11
hsa-miR-125a-5p	DST	667	-22.9619	4.23218e-11
hsa-let-7f-5p	DST	667	-22.9619	4.23218e-11
hsa-miR-29b-2-5p	DST	667	-22.9619	4.23218e-11
hsa-miR-98-5p	DST	667	-22.9619	4.23218e-11
hsa-miR-22-5p	DUSP1	1843	1.48662	0.00104428
hsa-miR-452-5p	DUSP1	1843	1.48662	0.00104428
hsa-let-7f-5p	DUSP1	1843	1.48662	0.00104428
hsa-miR-98-5p	DUSP1	1843	1.48662	0.00104428
hsa-miR-125a-5p	DUSP4	1846	-1.6656	0.00102261
hsa-let-7f-5p	DUSP4	1846	-1.6656	0.00102261
hsa-miR-98-5p	DUSP4	1846	-1.6656	0.00102261
hsa-miR-125a-5p	DUSP6	1848	-1.14086	0.000307275
hsa-let-7f-5p	DUSP6	1848	-1.14086	0.000307275
hsa-miR-98-5p	DUSP6	1848	-1.14086	0.000307275
hsa-miR-125b-1-3p	DYNC1H1	1778	3.35248	0.000313283
hsa-miR-22-5p	DYNC1H1	1778	3.35248	0.000313283
hsa-miR-328-3p	DYNC1H1	1778	3.35248	0.000313283
hsa-let-7f-5p	DYNC1H1	1778	3.35248	0.000313283
hsa-miR-98-5p	DYNC1H1	1778	3.35248	0.000313283
hsa-miR-193b-3p	DYNC1H1	1778	3.35248	0.000313283
hsa-let-7f-5p	E2F6	1876	9.85746	0.000471663
hsa-miR-345-5p	E2F6	1876	9.85746	0.000471663
hsa-miR-98-5p	E2F6	1876	9.85746	0.000471663
hsa-miR-193b-3p	E2F6	1876	9.85746	0.000471663
hsa-miR-22-5p	EEF1D	1936	1.13052	0.000217389
hsa-miR-125a-5p	EEF1D	1936	1.13052	0.000217389
hsa-miR-345-5p	EEF1D	1936	1.13052	0.000217389
hsa-miR-4455	EEF2	1938	11.0587	1.85704e-07
hsa-miR-22-5p	EEF2	1938	11.0587	1.85704e-07
hsa-miR-328-3p	EEF2	1938	11.0587	1.85704e-07
hsa-miR-125a-5p	EEF2	1938	11.0587	1.85704e-07
hsa-let-7f-5p	EEF2	1938	11.0587	1.85704e-07
hsa-miR-29b-3p	EEF2	1938	11.0587	1.85704e-07
hsa-miR-98-5p	EEF2	1938	11.0587	1.85704e-07
hsa-miR-193b-3p	EEF2	1938	11.0587	1.85704e-07
hsa-miR-125a-5p	EFEMP1	2202	3.25344	0.000107174
hsa-miR-193b-3p	EFEMP1	2202	3.25344	0.000107174
hsa-let-7f-5p	EIF1	10209	0.66158	0.000762194
hsa-miR-345-5p	EIF1	10209	0.66158	0.000762194
hsa-miR-98-5p	EIF1	10209	0.66158	0.000762194
hsa-miR-193b-3p	EIF1	10209	0.66158	0.000762194
hsa-miR-125a-5p	EIF1AD	84285	-10.1839	5.10446e-07
hsa-let-7f-5p	EIF1AD	84285	-10.1839	5.10446e-07
hsa-miR-98-5p	EIF1AD	84285	-10.1839	5.10446e-07
hsa-miR-1246	EIF4A1	1973	-4.4618	0.000245279
hsa-miR-328-3p	EIF4A1	1973	-4.4618	0.000245279
hsa-miR-193b-3p	EIF4B	1975	8.90312	0.00110993
hsa-miR-125b-1-3p	EIF4G1	1981	-8.45953	0.000200587
hsa-miR-22-5p	EIF4G1	1981	-8.45953	0.000200587
hsa-miR-328-3p	EIF4G1	1981	-8.45953	0.000200587
hsa-let-7f-5p	EIF4G1	1981	-8.45953	0.000200587
hsa-miR-98-5p	EIF4G1	1981	-8.45953	0.000200587
hsa-miR-193b-3p	EIF4G1	1981	-8.45953	0.000200587
hsa-miR-125a-5p	EIF5	1983	1.42491	0.000489112
hsa-miR-29b-2-5p	EIF5	1983	1.42491	0.000489112
hsa-miR-452-5p	ELF1	1997	-8.62641	2.82668e-05
hsa-miR-125a-5p	ELF1	1997	-8.62641	2.82668e-05
hsa-miR-33b-3p	ELOVL5	60481	-1.19387	0.0004401
hsa-miR-22-5p	ELOVL5	60481	-1.19387	0.0004401
hsa-miR-452-5p	ELOVL5	60481	-1.19387	0.0004401
hsa-miR-125a-5p	ELOVL5	60481	-1.19387	0.0004401
hsa-miR-193b-3p	EML3	256364	8.86346	7.94694e-05
hsa-miR-3622a-5p	EMP1	2012	1.51264	0.000491661
hsa-miR-374a-3p	EMP1	2012	1.51264	0.000491661
hsa-miR-29b-3p	EMP1	2012	1.51264	0.000491661
hsa-miR-664a-3p	ENC1	8507	10.2973	0.000236637
hsa-let-7f-5p	ENC1	8507	10.2973	0.000236637
hsa-miR-29b-2-5p	ENC1	8507	10.2973	0.000236637
hsa-miR-98-5p	ENC1	8507	10.2973	0.000236637
hsa-miR-125a-5p	ENO1	2023	2.89803	0.000160673
hsa-let-7f-5p	ENO1	2023	2.89803	0.000160673
hsa-miR-98-5p	ENO1	2023	2.89803	0.000160673
hsa-miR-452-5p	ENTPD4	9583	-8.49835	0.000935028
hsa-miR-193b-3p	ENTR1	10807	3.28789	0.00090201
hsa-miR-1246	EP400	57634	-9.84237	5.62793e-05
hsa-let-7f-5p	EP400	57634	-9.84237	5.62793e-05
hsa-miR-98-5p	EP400	57634	-9.84237	5.62793e-05
hsa-miR-452-5p	EPB41L3	23136	20.6752	2.95812e-09
hsa-let-7f-5p	EPC1	80314	-11.4085	2.27843e-07
hsa-miR-98-5p	EPC1	80314	-11.4085	2.27843e-07
hsa-miR-22-5p	EPHA4	2043	-6.12321	3.18049e-09
hsa-miR-598-3p	EPHA4	2043	-6.12321	3.18049e-09
hsa-miR-125a-5p	EPHA4	2043	-6.12321	3.18049e-09
hsa-let-7f-5p	EPHA4	2043	-6.12321	3.18049e-09
hsa-miR-98-5p	EPHA4	2043	-6.12321	3.18049e-09
hsa-miR-193b-3p	EPHA4	2043	-6.12321	3.18049e-09
hsa-miR-664a-3p	EPM2AIP1	9852	5.93044	7.82797e-06
hsa-miR-452-5p	EPM2AIP1	9852	5.93044	7.82797e-06
hsa-miR-125a-5p	EPS15L1	58513	21.6157	1.39072e-12
hsa-miR-29b-3p	EPS15L1	58513	21.6157	1.39072e-12
hsa-miR-374a-3p	ERO1B	56605	-2.89238	0.000218338
hsa-miR-22-5p	ETS2	2114	8.25747	9.23663e-09
hsa-miR-374b-5p	ETS2	2114	8.25747	9.23663e-09
hsa-let-7f-5p	ETS2	2114	8.25747	9.23663e-09
hsa-miR-98-5p	ETS2	2114	8.25747	9.23663e-09
hsa-miR-328-3p	EWSR1	2130	6.59109	0.000760233
hsa-miR-29b-2-5p	FADS1	3992	-2.71046	3.38579e-05
hsa-miR-29b-3p	FAM107B	83641	7.47174	0.000502873
hsa-miR-22-5p	FAM133B	257415	8.19125	4.89224e-07
hsa-miR-374b-5p	FAM133B	257415	8.19125	4.89224e-07
hsa-miR-328-3p	FAM193B	54540	7.81345	0.000249115
hsa-miR-29b-3p	FAM193B	54540	7.81345	0.000249115
hsa-miR-29b-3p	FAM20C	56975	8.03523	1.04459e-08
hsa-miR-33b-3p	FAM214A	56204	-8.1504	0.000685914
hsa-miR-29b-3p	FAM214A	56204	-8.1504	0.000685914
hsa-miR-29b-3p	FAM53C	51307	3.15072	0.000267757
hsa-miR-374b-5p	FAM91A1	157769	8.55034	1.14541e-06
hsa-miR-29b-2-5p	FAM91A1	157769	8.55034	1.14541e-06
hsa-miR-193b-3p	FARSB	10056	-1.43392	0.000284573
hsa-miR-125b-1-3p	FAT1	2195	8.88347	3.9746e-05
hsa-let-7f-5p	FAT1	2195	8.88347	3.9746e-05
hsa-miR-29b-3p	FAT1	2195	8.88347	3.9746e-05
hsa-miR-98-5p	FAT1	2195	8.88347	3.9746e-05
hsa-miR-193b-3p	FAT1	2195	8.88347	3.9746e-05
hsa-miR-374a-3p	FBH1	84893	11.0062	7.84226e-05
hsa-miR-29b-3p	FBRS	64319	-0.987147	3.41953e-06
hsa-miR-125a-5p	FBXL20	84961	20.0694	4.95223e-13
hsa-let-7f-5p	FBXL20	84961	20.0694	4.95223e-13
hsa-miR-98-5p	FBXL20	84961	20.0694	4.95223e-13
hsa-miR-33b-3p	FBXL3	26224	8.69693	0.00112987
hsa-miR-664a-3p	FBXL3	26224	8.69693	0.00112987
hsa-miR-1246	FBXO38	81545	9.14701	6.56308e-06
hsa-miR-29b-2-5p	FDFT1	2222	-1.72169	0.00103699
hsa-miR-452-5p	FDPS	2224	-1.86128	0.000220522
hsa-miR-328-3p	FERMT2	10979	-1.03385	0.000291471
hsa-miR-29b-3p	FERMT2	10979	-1.03385	0.000291471
hsa-let-7f-5p	FGD6	55785	-5.08675	1.10681e-06
hsa-miR-98-5p	FGD6	55785	-5.08675	1.10681e-06
hsa-miR-125a-5p	FGFR1	2260	-3.29395	0.000242823
hsa-let-7f-5p	FGFR1	2260	-3.29395	0.000242823
hsa-miR-345-5p	FGFR1	2260	-3.29395	0.000242823
hsa-miR-98-5p	FGFR1	2260	-3.29395	0.000242823
hsa-miR-328-3p	FLII	2314	-4.62949	0.000409433
hsa-let-7f-5p	FLII	2314	-4.62949	0.000409433
hsa-miR-98-5p	FLII	2314	-4.62949	0.000409433
hsa-miR-664a-3p	FN3KRP	79672	-8.43229	0.000946452
hsa-miR-29b-3p	FNBP1	23048	9.82379	1.5657e-06
hsa-miR-374a-3p	FNDC3A	22862	-23.8106	1.46373e-11
hsa-miR-452-5p	FNDC3A	22862	-23.8106	1.46373e-11
hsa-let-7f-5p	FNDC3A	22862	-23.8106	1.46373e-11
hsa-miR-98-5p	FNDC3A	22862	-23.8106	1.46373e-11
hsa-miR-193b-3p	FNDC3A	22862	-23.8106	1.46373e-11
hsa-miR-664a-3p	FNIP2	57600	-9.94823	0.000424628
hsa-let-7f-5p	FNIP2	57600	-9.94823	0.000424628
hsa-miR-29b-2-5p	FNIP2	57600	-9.94823	0.000424628
hsa-miR-98-5p	FNIP2	57600	-9.94823	0.000424628
hsa-miR-193b-3p	FNIP2	57600	-9.94823	0.000424628
hsa-miR-664a-3p	FOXJ3	22887	9.07991	0.000784784
hsa-miR-598-3p	FOXJ3	22887	9.07991	0.000784784
hsa-let-7f-5p	FOXJ3	22887	9.07991	0.000784784
hsa-miR-374a-3p	FRS2	10818	10.2845	3.71989e-05
hsa-miR-598-3p	FRS2	10818	10.2845	3.71989e-05
hsa-miR-374b-5p	FRS2	10818	10.2845	3.71989e-05
hsa-let-7f-5p	FRS2	10818	10.2845	3.71989e-05
hsa-miR-29b-3p	FRS2	10818	10.2845	3.71989e-05
hsa-miR-98-5p	FRS2	10818	10.2845	3.71989e-05
hsa-miR-664a-3p	FUS	2521	-2.58178	0.000387488
hsa-miR-328-3p	FUS	2521	-2.58178	0.000387488
hsa-miR-125a-5p	FUS	2521	-2.58178	0.000387488
hsa-miR-29b-2-5p	FUS	2521	-2.58178	0.000387488
hsa-let-7f-5p	FUT11	170384	9.51427	0.000300851
hsa-miR-29b-3p	FUT11	170384	9.51427	0.000300851
hsa-miR-598-3p	FXR1	8087	9.64489	0.000245271
hsa-miR-22-5p	FYN	2534	2.30385	0.000200179
hsa-miR-22-5p	FYTTD1	84248	1.98265	7.49531e-05
hsa-miR-374b-5p	FYTTD1	84248	1.98265	7.49531e-05
hsa-miR-22-5p	FZD8	8325	1.8195	4.04255e-12
hsa-miR-374b-5p	FZD8	8325	1.8195	4.04255e-12
hsa-let-7f-5p	FZD8	8325	1.8195	4.04255e-12
hsa-miR-29b-2-5p	FZR1	51343	9.35732	7.50408e-06
hsa-miR-664a-3p	G3BP1	10146	9.96366	0.000458111
hsa-miR-125a-5p	G3BP1	10146	9.96366	0.000458111
hsa-miR-374b-5p	G3BP1	10146	9.96366	0.000458111
hsa-let-7f-5p	G3BP1	10146	9.96366	0.000458111
hsa-miR-29b-2-5p	G3BP1	10146	9.96366	0.000458111
hsa-miR-29b-3p	G3BP1	10146	9.96366	0.000458111
hsa-miR-98-5p	G3BP1	10146	9.96366	0.000458111
hsa-miR-193b-3p	G3BP1	10146	9.96366	0.000458111
hsa-miR-125a-5p	GABARAPL1	23710	5.17163	0.000197112
hsa-miR-374b-5p	GABARAPL1	23710	5.17163	0.000197112
hsa-let-7f-5p	GABPB1	2553	-9.33109	0.000180835
hsa-miR-29b-2-5p	GABPB1	2553	-9.33109	0.000180835
hsa-miR-29b-3p	GABPB1	2553	-9.33109	0.000180835
hsa-miR-98-5p	GABPB1	2553	-9.33109	0.000180835
hsa-miR-33b-3p	GALNT2	2590	-10.3272	1.23425e-05
hsa-miR-664a-3p	GALNT2	2590	-10.3272	1.23425e-05
hsa-miR-328-3p	GALNT2	2590	-10.3272	1.23425e-05
hsa-let-7f-5p	GALNT2	2590	-10.3272	1.23425e-05
hsa-miR-98-5p	GALNT2	2590	-10.3272	1.23425e-05
hsa-miR-193b-3p	GBA2	57704	-22.2464	3.42868e-11
hsa-miR-22-5p	GBP3	2635	-10.7019	0.000186437
hsa-miR-452-5p	GCLM	2730	6.24361	0.000307925
hsa-miR-374b-5p	GCLM	2730	6.24361	0.000307925
hsa-miR-125a-5p	GFPT1	2673	-9.20797	3.59084e-06
hsa-miR-345-5p	GFPT1	2673	-9.20797	3.59084e-06
hsa-miR-193b-3p	GFPT1	2673	-9.20797	3.59084e-06
hsa-miR-664a-3p	GGA3	23163	7.39919	0.000119427
hsa-let-7f-5p	GGA3	23163	7.39919	0.000119427
hsa-miR-98-5p	GGA3	23163	7.39919	0.000119427
hsa-miR-22-5p	GJC1	10052	20.6368	9.46831e-09
hsa-miR-374b-5p	GJC1	10052	20.6368	9.46831e-09
hsa-let-7f-5p	GJC1	10052	20.6368	9.46831e-09
hsa-miR-98-5p	GJC1	10052	20.6368	9.46831e-09
hsa-miR-22-5p	GLMN	11146	-7.60943	8.66302e-07
hsa-let-7f-5p	GLMN	11146	-7.60943	8.66302e-07
hsa-miR-98-5p	GLMN	11146	-7.60943	8.66302e-07
hsa-miR-98-5p	GMPR2	51292	-9.26627	2.79654e-05
hsa-miR-193b-3p	GMPR2	51292	-9.26627	2.79654e-05
hsa-let-7f-5p	GNB1	2782	2.30734	9.0055e-09
hsa-miR-29b-3p	GNB1	2782	2.30734	9.0055e-09
hsa-miR-345-5p	GNB1	2782	2.30734	9.0055e-09
hsa-miR-193b-3p	GNB1	2782	2.30734	9.0055e-09
hsa-miR-664a-3p	GNS	2799	19.7597	6.06334e-09
hsa-let-7f-5p	GNS	2799	19.7597	6.06334e-09
hsa-miR-98-5p	GNS	2799	19.7597	6.06334e-09
hsa-miR-3622a-5p	GOLGA8A	23015	9.60489	4.68965e-06
hsa-miR-125a-5p	GOLGA8A	23015	9.60489	4.68965e-06
hsa-let-7f-5p	GORASP2	26003	19.7803	1.80853e-08
hsa-miR-98-5p	GORASP2	26003	19.7803	1.80853e-08
hsa-miR-193b-3p	GPATCH11	253635	6.84401	0.000389289
hsa-miR-328-3p	GPATCH2L	55668	-3.94685	1.21945e-05
hsa-miR-22-5p	GPATCH8	23131	10.4057	2.44718e-13
hsa-let-7f-5p	GPATCH8	23131	10.4057	2.44718e-13
hsa-miR-29b-2-5p	GPATCH8	23131	10.4057	2.44718e-13
hsa-miR-98-5p	GPATCH8	23131	10.4057	2.44718e-13
hsa-miR-4455	GPBP1L1	60313	7.3664	0.000364014
hsa-miR-664a-3p	GPBP1L1	60313	7.3664	0.000364014
hsa-let-7f-5p	GPBP1L1	60313	7.3664	0.000364014
hsa-miR-29b-2-5p	GPBP1L1	60313	7.3664	0.000364014
hsa-miR-452-5p	GPR137B	7107	-8.75057	1.81998e-05
hsa-let-7f-5p	GPR137B	7107	-8.75057	1.81998e-05
hsa-miR-29b-3p	GPR137B	7107	-8.75057	1.81998e-05
hsa-let-7f-5p	GPR161	23432	20.4659	2.20211e-13
hsa-miR-98-5p	GPR161	23432	20.4659	2.20211e-13
hsa-miR-125a-5p	GRB10	2887	8.87524	0.000977633
hsa-miR-125a-5p	GRN	2896	8.64739	1.915e-06
hsa-miR-29b-3p	GRN	2896	8.64739	1.915e-06
hsa-miR-193b-3p	GRN	2896	8.64739	1.915e-06
hsa-miR-22-5p	GSN	2934	2.73179	4.89799e-05
hsa-miR-29b-3p	GTDC1	79712	9.8883	0.000233724
hsa-miR-328-3p	GTF2F1	2962	-8.61641	1.00888e-09
hsa-miR-374b-5p	GTF2F1	2962	-8.61641	1.00888e-09
hsa-let-7f-5p	GTF3C2	2976	7.9674	0.000325765
hsa-miR-29b-2-5p	GTF3C2	2976	7.9674	0.000325765
hsa-miR-98-5p	GTF3C2	2976	7.9674	0.000325765
hsa-let-7f-5p	GTPBP4	23560	9.16613	9.46282e-11
hsa-miR-98-5p	GTPBP4	23560	9.16613	9.46282e-11
hsa-miR-452-5p	HARS	3035	3.39181	0.000449986
hsa-miR-29b-3p	HAUS8	93323	6.9555	0.000246348
hsa-miR-193b-3p	HAUS8	93323	6.9555	0.000246348
hsa-miR-125a-5p	HBP1	26959	7.23726	0.000478458
hsa-let-7f-5p	HBP1	26959	7.23726	0.000478458
hsa-miR-29b-3p	HBP1	26959	7.23726	0.000478458
hsa-miR-98-5p	HBP1	26959	7.23726	0.000478458
hsa-miR-22-5p	HDLBP	3069	8.16077	4.39544e-08
hsa-miR-29b-2-5p	HDLBP	3069	8.16077	4.39544e-08
hsa-miR-98-5p	HDLBP	3069	8.16077	4.39544e-08
hsa-miR-664a-3p	HECTD3	79654	-22.4679	2.68983e-10
hsa-miR-328-3p	HECTD3	79654	-22.4679	2.68983e-10
hsa-miR-1246	HELZ	9931	10.2185	3.87239e-05
hsa-miR-29b-3p	HELZ	9931	10.2185	3.87239e-05
hsa-miR-193b-3p	HELZ	9931	10.2185	3.87239e-05
hsa-miR-22-5p	HERPUD1	9709	-7.97805	2.89558e-06
hsa-miR-664a-3p	HERPUD1	9709	-7.97805	2.89558e-06
hsa-miR-125a-5p	HERPUD1	9709	-7.97805	2.89558e-06
hsa-let-7f-5p	HERPUD1	9709	-7.97805	2.89558e-06
hsa-miR-98-5p	HERPUD1	9709	-7.97805	2.89558e-06
hsa-miR-22-5p	HERPUD2	64224	9.1712	4.10758e-09
hsa-miR-374b-5p	HES1	3280	3.6568	0.000912862
hsa-miR-193b-3p	HES1	3280	3.6568	0.000912862
hsa-miR-22-5p	HIF1AN	55662	-1.08209	0.000842967
hsa-miR-328-3p	HIF1AN	55662	-1.08209	0.000842967
hsa-miR-125a-5p	HIF1AN	55662	-1.08209	0.000842967
hsa-let-7f-5p	HIF1AN	55662	-1.08209	0.000842967
hsa-miR-98-5p	HIF1AN	55662	-1.08209	0.000842967
hsa-miR-193b-3p	HIF1AN	55662	-1.08209	0.000842967
hsa-miR-1246	HIPK1	204851	1.05793	0.000396007
hsa-miR-374b-5p	HIPK1	204851	1.05793	0.000396007
hsa-miR-29b-3p	HIPK1	204851	1.05793	0.000396007
hsa-miR-193b-3p	HIPK1	204851	1.05793	0.000396007
hsa-miR-1246	HIVEP2	3097	23.7115	6.34599e-10
hsa-miR-598-3p	HIVEP2	3097	23.7115	6.34599e-10
hsa-let-7f-5p	HIVEP2	3097	23.7115	6.34599e-10
hsa-miR-98-5p	HIVEP2	3097	23.7115	6.34599e-10
hsa-miR-374b-5p	HNRNPC	3183	24.7341	7.66022e-10
hsa-miR-29b-2-5p	HNRNPC	3183	24.7341	7.66022e-10
hsa-miR-328-3p	HNRNPL	3191	9.34291	5.5043e-05
hsa-let-7f-5p	HNRNPL	3191	9.34291	5.5043e-05
hsa-miR-98-5p	HNRNPL	3191	9.34291	5.5043e-05
hsa-miR-193b-3p	HNRNPL	3191	9.34291	5.5043e-05
hsa-miR-374b-5p	HS3ST3B1	9953	-2.73895	6.61076e-06
hsa-miR-98-5p	HS3ST3B1	9953	-2.73895	6.61076e-06
hsa-miR-22-5p	HSD17B12	51144	-1.20013	2.36977e-05
hsa-miR-374a-3p	HSP90B1	7184	21.2089	4.31105e-09
hsa-miR-22-5p	HSP90B1	7184	21.2089	4.31105e-09
hsa-miR-598-3p	HSP90B1	7184	21.2089	4.31105e-09
hsa-let-7f-5p	HSP90B1	7184	21.2089	4.31105e-09
hsa-miR-98-5p	HSP90B1	7184	21.2089	4.31105e-09
hsa-miR-193b-3p	HSP90B1	7184	21.2089	4.31105e-09
hsa-let-7f-5p	HSPA14	51182	0.623448	0.000975704
hsa-miR-98-5p	HSPA14	51182	0.623448	0.000975704
hsa-miR-29b-3p	HSPA4	3308	-10.7296	7.64551e-05
hsa-miR-193b-3p	HSPA4	3308	-10.7296	7.64551e-05
hsa-miR-374a-3p	HSPH1	10808	9.96909	0.000927768
hsa-miR-664a-3p	HSPH1	10808	9.96909	0.000927768
hsa-let-7f-5p	HSPH1	10808	9.96909	0.000927768
hsa-miR-98-5p	HSPH1	10808	9.96909	0.000927768
hsa-miR-193b-3p	HSPH1	10808	9.96909	0.000927768
hsa-miR-125a-5p	IAH1	285148	-8.97777	1.46176e-05
hsa-miR-374a-3p	ID4	3400	-1.07709	0.00097477
hsa-miR-452-5p	ID4	3400	-1.07709	0.00097477
hsa-let-7f-5p	ID4	3400	-1.07709	0.00097477
hsa-miR-374b-5p	IDI1	3422	-7.45271	5.73286e-08
hsa-miR-193b-3p	IDI1	3422	-7.45271	5.73286e-08
hsa-miR-452-5p	IFI16	3428	-9.0231	0.00062657
hsa-miR-29b-3p	IFI16	3428	-9.0231	0.00062657
hsa-miR-98-5p	IFI16	3428	-9.0231	0.00062657
hsa-let-7f-5p	IFT122	55764	7.81182	6.92623e-05
hsa-miR-98-5p	IFT122	55764	7.81182	6.92623e-05
hsa-miR-125a-5p	IGF2	3481	2.34852	0.000198408
hsa-let-7f-5p	IGF2	3481	2.34852	0.000198408
hsa-miR-98-5p	IGF2	3481	2.34852	0.000198408
hsa-miR-125a-5p	IKZF4	64375	-21.8891	8.98357e-16
hsa-miR-29b-3p	IMPDH1	3614	10.1775	0.000202811
hsa-miR-98-5p	IMPDH1	3614	10.1775	0.000202811
hsa-let-7f-5p	IMPDH2	3615	6.14261	1.39984e-05
hsa-let-7f-5p	INF2	64423	-23.2247	2.71442e-11
hsa-miR-98-5p	INF2	64423	-23.2247	2.71442e-11
hsa-miR-193b-3p	INF2	64423	-23.2247	2.71442e-11
hsa-miR-29b-3p	ING3	54556	-7.50619	4.83169e-05
hsa-let-7f-5p	IPO4	79711	8.281	0.000100515
hsa-miR-345-5p	IPO4	79711	8.281	0.000100515
hsa-miR-98-5p	IPO4	79711	8.281	0.000100515
hsa-miR-193b-3p	IPO4	79711	8.281	0.000100515
hsa-miR-1246	IPO5	3843	21.4085	1.04858e-09
hsa-miR-22-5p	IPO5	3843	21.4085	1.04858e-09
hsa-miR-664a-3p	IPO8	10526	-2.09028	0.000478311
hsa-miR-29b-2-5p	IPO8	10526	-2.09028	0.000478311
hsa-miR-29b-3p	IPO8	10526	-2.09028	0.000478311
hsa-miR-193b-3p	IPO8	10526	-2.09028	0.000478311
hsa-let-7f-5p	ITGA3	3675	-2.55024	0.000616198
hsa-miR-98-5p	ITGA3	3675	-2.55024	0.000616198
hsa-miR-22-5p	ITGA5	3678	2.01014	8.1503e-05
hsa-miR-452-5p	ITGA5	3678	2.01014	8.1503e-05
hsa-miR-29b-3p	ITGA5	3678	2.01014	8.1503e-05
hsa-miR-98-5p	ITGA5	3678	2.01014	8.1503e-05
hsa-miR-22-5p	ITPR3	3710	7.35917	1.96845e-05
hsa-miR-22-5p	ITPRID2	6744	9.7405	0.000134428
hsa-miR-374b-5p	ITPRID2	6744	9.7405	0.000134428
hsa-let-7f-5p	ITPRID2	6744	9.7405	0.000134428
hsa-miR-98-5p	ITPRID2	6744	9.7405	0.000134428
hsa-let-7f-5p	ITSN2	50618	1.94513	3.60421e-05
hsa-miR-98-5p	ITSN2	50618	1.94513	3.60421e-05
hsa-miR-598-3p	JAG1	182	2.11858	0.000484921
hsa-miR-98-5p	JAG1	182	2.11858	0.000484921
hsa-miR-22-5p	JMY	133746	-24.0164	1.69375e-14
hsa-let-7f-5p	JMY	133746	-24.0164	1.69375e-14
hsa-miR-98-5p	JMY	133746	-24.0164	1.69375e-14
hsa-let-7f-5p	KANK3	256949	19.2177	1.82795e-08
hsa-miR-29b-3p	KAT6B	23522	-24.7041	4.80308e-12
hsa-let-7f-5p	KAZN	23254	11.5001	1.03307e-14
hsa-miR-98-5p	KAZN	23254	11.5001	1.03307e-14
hsa-miR-193b-3p	KBTBD11	9920	1.67736	0.000442613
hsa-let-7f-5p	KDM6A	7403	6.65136	0.000630257
hsa-miR-98-5p	KDM6A	7403	6.65136	0.000630257
hsa-let-7f-5p	KIAA0355	9710	20.0769	1.32423e-08
hsa-miR-29b-3p	KIAA0355	9710	20.0769	1.32423e-08
hsa-miR-98-5p	KIAA0355	9710	20.0769	1.32423e-08
hsa-let-7f-5p	KIAA0930	23313	9.51666	1.47693e-05
hsa-miR-345-5p	KIAA0930	23313	9.51666	1.47693e-05
hsa-miR-98-5p	KIAA0930	23313	9.51666	1.47693e-05
hsa-miR-374b-5p	KIAA1958	158405	1.60806	1.78834e-05
hsa-miR-22-5p	KIF13A	63971	7.33613	0.000207942
hsa-miR-664a-3p	KIF13A	63971	7.33613	0.000207942
hsa-miR-1247-5p	KLC2	64837	2.56701	2.97893e-06
hsa-miR-125a-5p	KLC2	64837	2.56701	2.97893e-06
hsa-miR-193b-3p	KLHL22	84861	-9.76792	7.77611e-10
hsa-miR-374a-3p	KLHL28	54813	6.77222	0.000356286
hsa-miR-664a-3p	KLHL28	54813	6.77222	0.000356286
hsa-miR-29b-3p	KLHL28	54813	6.77222	0.000356286
hsa-miR-452-5p	KLHL5	51088	6.79286	0.000566814
hsa-miR-374b-5p	KLHL5	51088	6.79286	0.000566814
hsa-miR-22-5p	KMT5B	51111	-10.0221	0.000216398
hsa-miR-598-3p	KMT5B	51111	-10.0221	0.000216398
hsa-let-7f-5p	KMT5B	51111	-10.0221	0.000216398
hsa-miR-29b-3p	KMT5B	51111	-10.0221	0.000216398
hsa-miR-98-5p	KMT5B	51111	-10.0221	0.000216398
hsa-miR-125a-5p	KMT5C	84787	-6.3506	0.000612602
hsa-let-7f-5p	KMT5C	84787	-6.3506	0.000612602
hsa-miR-29b-3p	KMT5C	84787	-6.3506	0.000612602
hsa-miR-98-5p	KMT5C	84787	-6.3506	0.000612602
hsa-miR-29b-2-5p	KRIT1	889	6.51198	0.000729697
hsa-miR-193b-3p	KYAT1	883	7.32122	4.31697e-05
hsa-miR-374b-5p	KYAT3	56267	-8.38193	7.14849e-07
hsa-miR-29b-3p	LAMA2	3908	-2.38346	9.59717e-05
hsa-miR-29b-2-5p	LAMB2	3913	2.069	0.00047373
hsa-miR-452-5p	LAMB3	3914	-1.94446	1.29073e-06
hsa-miR-664a-3p	LARP4	113251	10.2073	4.17397e-13
hsa-miR-452-5p	LARP4	113251	10.2073	4.17397e-13
hsa-miR-125a-5p	LARP4	113251	10.2073	4.17397e-13
hsa-miR-3622a-5p	LCOR	84458	1.05253	0.0004032
hsa-miR-22-5p	LCOR	84458	1.05253	0.0004032
hsa-let-7f-5p	LCOR	84458	1.05253	0.0004032
hsa-miR-98-5p	LCOR	84458	1.05253	0.0004032
hsa-miR-193b-3p	LCOR	84458	1.05253	0.0004032
hsa-miR-664a-3p	LCORL	254251	-7.86905	0.000803987
hsa-miR-29b-3p	LCORL	254251	-7.86905	0.000803987
hsa-miR-22-5p	LDHB	3945	10.8702	0.000211755
hsa-miR-452-5p	LDHB	3945	10.8702	0.000211755
hsa-miR-22-5p	LDLR	3949	8.83759	0.000659557
hsa-miR-125a-5p	LDLR	3949	8.83759	0.000659557
hsa-let-7f-5p	LDLR	3949	8.83759	0.000659557
hsa-miR-3622a-5p	LFNG	3955	-1.94321	0.000566432
hsa-miR-125a-5p	LFNG	3955	-1.94321	0.000566432
hsa-miR-328-3p	LGALS3BP	3959	-1.26613	0.00106465
hsa-miR-452-5p	LGALS3BP	3959	-1.26613	0.00106465
hsa-let-7f-5p	LGALS3BP	3959	-1.26613	0.00106465
hsa-miR-374b-5p	LHFPL2	10184	23.0723	1.13989e-10
hsa-miR-125a-5p	LIFR	3977	22.7262	1.17031e-11
hsa-miR-29b-3p	LIFR	3977	22.7262	1.17031e-11
hsa-miR-98-5p	LIFR	3977	22.7262	1.17031e-11
hsa-miR-29b-2-5p	LIMK1	3984	8.97059	1.65851e-10
hsa-miR-193b-3p	LIMK1	3984	8.97059	1.65851e-10
hsa-miR-193b-3p	LMCD1	29995	-22.1956	3.11576e-10
hsa-let-7f-5p	LMNA	4000	9.99313	1.26321e-05
hsa-miR-98-5p	LMNA	4000	9.99313	1.26321e-05
hsa-let-7f-5p	LPIN1	23175	-1.42822	0.000439589
hsa-miR-98-5p	LPIN1	23175	-1.42822	0.000439589
hsa-let-7f-5p	LRRC20	55222	19.6068	1.25643e-08
hsa-miR-98-5p	LRRC20	55222	19.6068	1.25643e-08
hsa-miR-452-5p	LRRC37B	114659	2.68972	2.17074e-07
hsa-miR-664a-3p	LRRC58	116064	9.52982	6.00171e-11
hsa-miR-125a-5p	LRRC58	116064	9.52982	6.00171e-11
hsa-let-7f-5p	LRRC58	116064	9.52982	6.00171e-11
hsa-miR-29b-3p	LRRC58	116064	9.52982	6.00171e-11
hsa-miR-345-5p	LSM5	23658	-7.81938	2.85757e-07
hsa-miR-98-5p	LTBR	4055	9.79371	0.000437189
hsa-miR-125a-5p	LYPLA2	11313	19.5678	1.15827e-12
hsa-let-7f-5p	LYPLA2	11313	19.5678	1.15827e-12
hsa-miR-98-5p	LYPLA2	11313	19.5678	1.15827e-12
hsa-miR-193b-3p	LYPLA2	11313	19.5678	1.15827e-12
hsa-miR-374a-3p	LYSMD3	116068	21.3297	4.71171e-09
hsa-miR-452-5p	LYSMD3	116068	21.3297	4.71171e-09
hsa-miR-374b-5p	LYSMD3	116068	21.3297	4.71171e-09
hsa-let-7f-5p	LYSMD3	116068	21.3297	4.71171e-09
hsa-let-7f-5p	M6PR	4074	19.5211	1.42956e-08
hsa-miR-98-5p	M6PR	4074	19.5211	1.42956e-08
hsa-miR-22-5p	MACF1	23499	9.95851	3.9914e-06
hsa-miR-125a-5p	MACF1	23499	9.95851	3.9914e-06
hsa-let-7f-5p	MACF1	23499	9.95851	3.9914e-06
hsa-miR-29b-2-5p	MACF1	23499	9.95851	3.9914e-06
hsa-miR-29b-3p	MACF1	23499	9.95851	3.9914e-06
hsa-miR-98-5p	MACF1	23499	9.95851	3.9914e-06
hsa-miR-29b-2-5p	MADD	8567	8.49426	0.000752326
hsa-miR-29b-3p	MADD	8567	8.49426	0.000752326
hsa-miR-193b-3p	MAGED2	10916	6.87697	6.24149e-05
hsa-miR-452-5p	MAP4K4	9448	22.8671	2.80905e-10
hsa-miR-29b-3p	MAP4K4	9448	22.8671	2.80905e-10
hsa-miR-4455	MAPK10	5602	21.0625	3.90188e-09
hsa-miR-29b-3p	MAPK10	5602	21.0625	3.90188e-09
hsa-miR-664a-3p	MARCH2	51257	21.7407	7.65011e-10
hsa-miR-664a-3p	MARCH7	64844	21.6138	5.60855e-10
hsa-miR-125a-5p	MARCH7	64844	21.6138	5.60855e-10
hsa-let-7f-5p	MARCH7	64844	21.6138	5.60855e-10
hsa-miR-98-5p	MARCH7	64844	21.6138	5.60855e-10
hsa-miR-193b-3p	MARF1	9665	-7.56754	0.000110849
hsa-miR-374a-3p	MCFD2	90411	-8.42511	0.000946802
hsa-miR-374a-3p	MDM2	4193	9.50651	0.000513603
hsa-miR-664a-3p	MDM2	4193	9.50651	0.000513603
hsa-miR-452-5p	MDM2	4193	9.50651	0.000513603
hsa-miR-374b-5p	MDM2	4193	9.50651	0.000513603
hsa-let-7f-5p	MDM2	4193	9.50651	0.000513603
hsa-miR-29b-2-5p	MDM2	4193	9.50651	0.000513603
hsa-miR-29b-3p	MDM2	4193	9.50651	0.000513603
hsa-miR-98-5p	MDM2	4193	9.50651	0.000513603
hsa-miR-193b-3p	MDM2	4193	9.50651	0.000513603
hsa-miR-452-5p	MEF2D	4209	9.27874	1.31819e-05
hsa-miR-374b-5p	MEF2D	4209	9.27874	1.31819e-05
hsa-let-7f-5p	MEF2D	4209	9.27874	1.31819e-05
hsa-miR-98-5p	MEF2D	4209	9.27874	1.31819e-05
hsa-miR-193b-3p	METTL16	79066	6.39479	0.000278227
hsa-miR-29b-2-5p	METTL8	79828	8.47198	3.18187e-09
hsa-miR-374b-5p	METTL9	51108	8.53816	7.90295e-06
hsa-miR-193b-3p	MFAP3L	9848	9.75913	1.08376e-07
hsa-miR-664a-3p	MFN2	9927	-9.98451	0.000577438
hsa-miR-193b-3p	MFN2	9927	-9.98451	0.000577438
hsa-miR-22-5p	MGAT1	4245	20.6412	9.70878e-13
hsa-let-7f-5p	MGAT5	4249	20.889	3.59433e-10
hsa-miR-29b-2-5p	MGAT5	4249	20.889	3.59433e-10
hsa-miR-98-5p	MGAT5	4249	20.889	3.59433e-10
hsa-miR-22-5p	MICAL2	9645	-9.78877	0.000310711
hsa-let-7f-5p	MICAL2	9645	-9.78877	0.000310711
hsa-miR-98-5p	MICAL2	9645	-9.78877	0.000310711
hsa-miR-29b-2-5p	MICAL3	57553	20.3004	1.45624e-08
hsa-miR-374b-5p	MLX	6945	4.2853	8.37851e-05
hsa-miR-29b-2-5p	MME	4311	-8.75899	0.000837035
hsa-let-7f-5p	MOB4	25843	-21.9575	1.23474e-10
hsa-miR-29b-2-5p	MOB4	25843	-21.9575	1.23474e-10
hsa-miR-374b-5p	MORC3	23515	-3.26844	9.92531e-05
hsa-let-7f-5p	MORC3	23515	-3.26844	9.92531e-05
hsa-miR-29b-3p	MPHOSPH9	10198	7.48556	2.23177e-07
hsa-miR-22-5p	MRPL19	9801	-8.44049	0.000118059
hsa-miR-452-5p	MRPL19	9801	-8.44049	0.000118059
hsa-miR-374b-5p	MRPL19	9801	-8.44049	0.000118059
hsa-miR-1246	MRPS30	10884	9.79116	1.0923e-13
hsa-let-7f-5p	MSMO1	6307	-2.86826	9.91379e-05
hsa-miR-33b-3p	MTF2	22823	8.16687	0.00110982
hsa-miR-452-5p	MTF2	22823	8.16687	0.00110982
hsa-let-7f-5p	MTF2	22823	8.16687	0.00110982
hsa-miR-98-5p	MTF2	22823	8.16687	0.00110982
hsa-miR-3622a-5p	MTHFD1L	25902	6.59559	0.000674005
hsa-miR-29b-2-5p	MTHFD1L	25902	6.59559	0.000674005
hsa-miR-22-5p	MTHFD2	10797	-21.6066	1.07612e-10
hsa-miR-125a-5p	MTHFD2	10797	-21.6066	1.07612e-10
hsa-miR-374b-5p	MTHFD2	10797	-21.6066	1.07612e-10
hsa-miR-29b-3p	MTHFD2	10797	-21.6066	1.07612e-10
hsa-miR-345-5p	MTHFD2	10797	-21.6066	1.07612e-10
hsa-miR-125a-5p	MTOR	2475	8.24945	4.0485e-10
hsa-miR-22-5p	MTR	4548	-10.2022	0.000300646
hsa-miR-664a-3p	MTR	4548	-10.2022	0.000300646
hsa-miR-125a-5p	MTR	4548	-10.2022	0.000300646
hsa-let-7f-5p	MTR	4548	-10.2022	0.000300646
hsa-miR-29b-3p	MTR	4548	-10.2022	0.000300646
hsa-miR-98-5p	MTR	4548	-10.2022	0.000300646
hsa-miR-193b-3p	MTR	4548	-10.2022	0.000300646
hsa-miR-22-5p	MTSS2	92154	9.86212	0.000344053
hsa-let-7f-5p	MTSS2	92154	9.86212	0.000344053
hsa-miR-29b-3p	MTSS2	92154	9.86212	0.000344053
hsa-miR-22-5p	MTUS1	57509	-9.93843	0.0008249
hsa-miR-452-5p	MTUS1	57509	-9.93843	0.0008249
hsa-miR-125a-5p	MTUS1	57509	-9.93843	0.0008249
hsa-let-7f-5p	MTUS1	57509	-9.93843	0.0008249
hsa-miR-98-5p	MTUS1	57509	-9.93843	0.0008249
hsa-miR-452-5p	MX2	4600	-10.8659	9.48377e-08
hsa-miR-374a-3p	MYCBP2	23077	-7.28173	0.000719548
hsa-let-7f-5p	MYCBP2	23077	-7.28173	0.000719548
hsa-miR-29b-3p	MYCBP2	23077	-7.28173	0.000719548
hsa-miR-98-5p	MYCBP2	23077	-7.28173	0.000719548
hsa-miR-22-5p	MYH9	4627	-23.7792	1.76535e-14
hsa-miR-125a-5p	MYH9	4627	-23.7792	1.76535e-14
hsa-let-7f-5p	MYH9	4627	-23.7792	1.76535e-14
hsa-miR-98-5p	MYH9	4627	-23.7792	1.76535e-14
hsa-miR-193b-3p	MYH9	4627	-23.7792	1.76535e-14
hsa-miR-29b-3p	NAA40	79829	2.17019	3.76438e-07
hsa-miR-193b-3p	NAA40	79829	2.17019	3.76438e-07
hsa-miR-22-5p	NACA	4666	20.3	1.61954e-09
hsa-miR-193b-3p	NACA	4666	20.3	1.61954e-09
hsa-let-7f-5p	NADK	65220	-22.4175	7.64393e-17
hsa-miR-98-5p	NADK	65220	-22.4175	7.64393e-17
hsa-miR-374b-5p	NAMPT	10135	10.5691	5.61131e-07
hsa-miR-374a-3p	NAPG	8774	19.8827	1.27099e-08
hsa-miR-664a-3p	NAPG	8774	19.8827	1.27099e-08
hsa-let-7f-5p	NAPG	8774	19.8827	1.27099e-08
hsa-miR-22-5p	NAT10	55226	1.32589	0.000380108
hsa-miR-22-5p	NAV2	89797	-11.8454	1.08487e-05
hsa-miR-664a-3p	NAV2	89797	-11.8454	1.08487e-05
hsa-miR-98-5p	NAV2	89797	-11.8454	1.08487e-05
hsa-miR-193b-3p	NCAPH2	29781	22.2682	8.53654e-26
hsa-miR-22-5p	NCKAP1	10787	1.55864	2.7476e-05
hsa-miR-664a-3p	NCKAP1	10787	1.55864	2.7476e-05
hsa-miR-452-5p	NCKAP1	10787	1.55864	2.7476e-05
hsa-miR-345-5p	NCKAP1	10787	1.55864	2.7476e-05
hsa-miR-125a-5p	NCOR2	9612	-7.85213	5.9051e-05
hsa-miR-374b-5p	NCOR2	9612	-7.85213	5.9051e-05
hsa-let-7f-5p	NCOR2	9612	-7.85213	5.9051e-05
hsa-miR-98-5p	NCOR2	9612	-7.85213	5.9051e-05
hsa-let-7f-5p	NDUFA3	4696	-7.17731	0.000468522
hsa-miR-98-5p	NDUFA3	4696	-7.17731	0.000468522
hsa-miR-328-3p	NDUFV1	4723	4.17984	0.000273687
hsa-miR-374a-3p	NECAP1	25977	9.72228	2.61082e-11
hsa-miR-193b-3p	NECAP1	25977	9.72228	2.61082e-11
hsa-let-7f-5p	NEK9	91754	1.40343	9.798e-06
hsa-miR-29b-3p	NEK9	91754	1.40343	9.798e-06
hsa-miR-193b-3p	NEK9	91754	1.40343	9.798e-06
hsa-miR-22-5p	NEMF	9147	-9.54211	5.99043e-10
hsa-miR-1246	NFAT5	10725	-22.4434	6.79598e-11
hsa-miR-452-5p	NFAT5	10725	-22.4434	6.79598e-11
hsa-let-7f-5p	NFAT5	10725	-22.4434	6.79598e-11
hsa-miR-345-5p	NFAT5	10725	-22.4434	6.79598e-11
hsa-miR-98-5p	NFAT5	10725	-22.4434	6.79598e-11
hsa-miR-452-5p	NID1	4811	-10.9517	2.52028e-07
hsa-miR-29b-3p	NID1	4811	-10.9517	2.52028e-07
hsa-let-7f-5p	NIPA1	123606	-6.60252	0.000166953
hsa-miR-3182	NIPA1	123606	-6.60252	0.000166953
hsa-miR-98-5p	NIPA1	123606	-6.60252	0.000166953
hsa-miR-29b-3p	NLE1	54475	-7.67461	9.81191e-05
hsa-miR-98-5p	NLE1	54475	-7.67461	9.81191e-05
hsa-miR-29b-3p	NME7	29922	6.78837	1.17027e-05
hsa-miR-452-5p	NOP58	51602	19.957	2.42362e-09
hsa-miR-193b-3p	NOSIP	51070	9.34344	0.00103873
hsa-miR-29b-3p	NOVA1	4857	-1.3258	0.00024116
hsa-miR-374a-3p	NPEPPS	9520	21.4125	2.06011e-09
hsa-miR-125a-5p	NPEPPS	9520	21.4125	2.06011e-09
hsa-miR-29b-2-5p	NPEPPS	9520	21.4125	2.06011e-09
hsa-miR-328-3p	NPLOC4	55666	3.5414	0.000161863
hsa-miR-374b-5p	NPLOC4	55666	3.5414	0.000161863
hsa-let-7f-5p	NPLOC4	55666	3.5414	0.000161863
hsa-miR-98-5p	NPLOC4	55666	3.5414	0.000161863
hsa-miR-193b-3p	NQO2	4835	1.37555	0.000489631
hsa-miR-328-3p	NRDC	4898	9.75235	0.000524027
hsa-miR-29b-3p	NREP	9315	-1.87338	4.66875e-07
hsa-miR-98-5p	NREP	9315	-1.87338	4.66875e-07
hsa-miR-22-5p	NRP2	8828	1.93648	0.00010955
hsa-miR-374b-5p	NRP2	8828	1.93648	0.00010955
hsa-miR-33b-3p	NSMF	26012	9.70629	1.08148e-05
hsa-miR-193b-3p	NSUN2	54888	7.70248	0.000294042
hsa-miR-345-5p	NT5E	4907	-1.98067	0.000531265
hsa-miR-125a-5p	NTRK2	4915	4.82972	0.00102093
hsa-let-7f-5p	NTRK2	4915	4.82972	0.00102093
hsa-miR-29b-3p	NTRK2	4915	4.82972	0.00102093
hsa-miR-98-5p	NTRK2	4915	4.82972	0.00102093
hsa-let-7f-5p	NUP98	4928	-8.86418	2.12897e-06
hsa-miR-98-5p	NUP98	4928	-8.86418	2.12897e-06
hsa-miR-193b-3p	NUTF2	10204	5.65979	0.000169068
hsa-let-7f-5p	NXF1	10482	21.5017	4.23844e-10
hsa-miR-29b-3p	NXF1	10482	21.5017	4.23844e-10
hsa-miR-98-5p	NXF1	10482	21.5017	4.23844e-10
hsa-miR-22-5p	ODF2	4957	19.8463	4.00956e-14
hsa-miR-328-3p	ORMDL1	94101	19.8269	2.81432e-09
hsa-let-7f-5p	OS9	10956	7.31957	0.000131295
hsa-miR-29b-2-5p	OSER1	51526	19.5965	3.13975e-09
hsa-miR-193b-3p	OSER1	51526	19.5965	3.13975e-09
hsa-miR-22-5p	P3H1	64175	20.5663	1.34879e-09
hsa-miR-29b-3p	P3H1	64175	20.5663	1.34879e-09
hsa-miR-29b-3p	P4HTM	54681	-9.41817	0.000152274
hsa-let-7f-5p	PALB2	79728	-9.54169	8.94406e-05
hsa-miR-33b-3p	PALM2-AKAP2	445815	24.7071	4.19571e-10
hsa-miR-125a-5p	PALM2-AKAP2	445815	24.7071	4.19571e-10
hsa-miR-29b-3p	PALM2-AKAP2	445815	24.7071	4.19571e-10
hsa-miR-98-5p	PALM2-AKAP2	445815	24.7071	4.19571e-10
hsa-miR-664a-3p	PAM	5066	9.59153	2.26907e-08
hsa-miR-125a-5p	PAM	5066	9.59153	2.26907e-08
hsa-miR-374b-5p	PAM	5066	9.59153	2.26907e-08
hsa-let-7f-5p	PAPOLA	10914	19.4879	2.71574e-14
hsa-miR-22-5p	PARD3	56288	8.67095	0.00110429
hsa-let-7f-5p	PARD3	56288	8.67095	0.00110429
hsa-miR-98-5p	PARD3	56288	8.67095	0.00110429
hsa-miR-193b-3p	PARD3	56288	8.67095	0.00110429
hsa-miR-452-5p	PARP14	54625	-9.48392	0.000466739
hsa-miR-22-5p	PATL1	219988	-10.7835	6.22547e-06
hsa-miR-374b-5p	PATL1	219988	-10.7835	6.22547e-06
hsa-let-7f-5p	PATL1	219988	-10.7835	6.22547e-06
hsa-miR-98-5p	PATL1	219988	-10.7835	6.22547e-06
hsa-miR-22-5p	PBRM1	55193	22.6877	4.26061e-13
hsa-let-7f-5p	PBRM1	55193	22.6877	4.26061e-13
hsa-miR-98-5p	PBRM1	55193	22.6877	4.26061e-13
hsa-miR-193b-3p	PBRM1	55193	22.6877	4.26061e-13
hsa-miR-452-5p	PCDH18	54510	-24.0386	7.82253e-12
hsa-miR-374b-5p	PCDH18	54510	-24.0386	7.82253e-12
hsa-let-7f-5p	PCDH18	54510	-24.0386	7.82253e-12
hsa-miR-29b-3p	PCDH18	54510	-24.0386	7.82253e-12
hsa-miR-98-5p	PCDH18	54510	-24.0386	7.82253e-12
hsa-miR-374b-5p	PCID2	55795	9.51021	1.94761e-12
hsa-let-7f-5p	PCM1	5108	-11.377	0.00011773
hsa-miR-29b-3p	PCM1	5108	-11.377	0.00011773
hsa-miR-98-5p	PCM1	5108	-11.377	0.00011773
hsa-miR-193b-3p	PCM1	5108	-11.377	0.00011773
hsa-miR-193b-3p	PCNT	5116	10.9217	0.000160811
hsa-miR-374a-3p	PCNX1	22990	-24.1493	1.17391e-16
hsa-miR-1246	PCNXL4	64430	-1.24279	0.00106274
hsa-let-7f-5p	PCNXL4	64430	-1.24279	0.00106274
hsa-miR-98-5p	PCNXL4	64430	-1.24279	0.00106274
hsa-miR-29b-3p	PCSK5	5125	23.1462	3.05769e-24
hsa-miR-664a-3p	PDE4B	5142	19.5246	1.35453e-08
hsa-miR-193b-3p	PDE4B	5142	19.5246	1.35453e-08
hsa-miR-22-5p	PDE4DIP	9659	-10.3788	0.00025958
hsa-miR-125a-5p	PDE4DIP	9659	-10.3788	0.00025958
hsa-let-7f-5p	PDE4DIP	9659	-10.3788	0.00025958
hsa-miR-29b-2-5p	PDE4DIP	9659	-10.3788	0.00025958
hsa-miR-98-5p	PDE4DIP	9659	-10.3788	0.00025958
hsa-miR-29b-3p	PDGFRB	5159	10.7085	5.97899e-05
hsa-miR-374a-3p	PDLIM5	10611	-2.18	8.64909e-06
hsa-let-7f-5p	PDLIM5	10611	-2.18	8.64909e-06
hsa-miR-29b-2-5p	PDLIM5	10611	-2.18	8.64909e-06
hsa-miR-98-5p	PDLIM5	10611	-2.18	8.64909e-06
hsa-let-7f-5p	PDPR	55066	5.95076	7.75077e-16
hsa-miR-98-5p	PDPR	55066	5.95076	7.75077e-16
hsa-miR-125b-1-3p	PFAS	5198	-5.49246	0.000960142
hsa-let-7f-5p	PFKFB3	5209	10.313	0.000405841
hsa-miR-98-5p	PFKFB3	5209	10.313	0.000405841
hsa-miR-125a-5p	PFKM	5213	8.54173	1.07822e-05
hsa-miR-29b-3p	PFKM	5213	8.54173	1.07822e-05
hsa-miR-22-5p	PGM1	5236	-7.2846	3.23828e-06
hsa-miR-29b-2-5p	PHB	5245	-8.81488	1.31448e-07
hsa-miR-193b-3p	PHB	5245	-8.81488	1.31448e-07
hsa-let-7f-5p	PHF21A	51317	7.13782	0.000142009
hsa-miR-29b-2-5p	PHF21A	51317	7.13782	0.000142009
hsa-miR-98-5p	PHF21A	51317	7.13782	0.000142009
hsa-miR-374a-3p	PHF3	23469	4.46413	0.000867755
hsa-miR-22-5p	PHF3	23469	4.46413	0.000867755
hsa-miR-452-5p	PHF3	23469	4.46413	0.000867755
hsa-miR-193b-3p	PHF3	23469	4.46413	0.000867755
hsa-miR-374a-3p	PHIP	55023	8.88352	0.000146765
hsa-miR-664a-3p	PHIP	55023	8.88352	0.000146765
hsa-miR-125a-5p	PHIP	55023	8.88352	0.000146765
hsa-miR-345-5p	PHIP	55023	8.88352	0.000146765
hsa-let-7f-5p	PHLDB2	90102	-5.7987	0.000239979
hsa-miR-98-5p	PHLDB2	90102	-5.7987	0.000239979
hsa-let-7f-5p	PI4KB	5298	-10.3045	2.56251e-06
hsa-miR-193b-3p	PI4KB	5298	-10.3045	2.56251e-06
hsa-miR-125a-5p	PICALM	8301	-1.21209	0.000508212
hsa-let-7f-5p	PICALM	8301	-1.21209	0.000508212
hsa-miR-98-5p	PICALM	8301	-1.21209	0.000508212
hsa-miR-193b-3p	PIH1D1	55011	-8.05051	0.000125321
hsa-miR-664a-3p	PIK3C3	5289	0.956147	0.000644927
hsa-miR-29b-2-5p	PIK3C3	5289	0.956147	0.000644927
hsa-miR-29b-3p	PIK3C3	5289	0.956147	0.000644927
hsa-miR-98-5p	PIK3C3	5289	0.956147	0.000644927
hsa-miR-125b-1-3p	PISD	23761	8.45141	0.000214987
hsa-miR-125a-5p	PISD	23761	8.45141	0.000214987
hsa-miR-193b-3p	PISD	23761	8.45141	0.000214987
hsa-miR-664a-3p	PLOD2	5352	-11.955	8.29082e-05
hsa-miR-374b-5p	PLOD2	5352	-11.955	8.29082e-05
hsa-miR-98-5p	PLOD2	5352	-11.955	8.29082e-05
hsa-miR-452-5p	PLSCR4	57088	8.65504	0.000511089
hsa-miR-22-5p	PLXNA2	5362	1.17343	0.000245996
hsa-miR-125a-5p	POLG	5428	8.78597	1.28234e-05
hsa-let-7f-5p	POLL	27343	21.564	1.56213e-10
hsa-miR-98-5p	POLL	27343	21.564	1.56213e-10
hsa-miR-22-5p	POLR2A	5430	-11.9052	5.53707e-05
hsa-let-7f-5p	POLR2A	5430	-11.9052	5.53707e-05
hsa-miR-98-5p	POLR2A	5430	-11.9052	5.53707e-05
hsa-let-7f-5p	POLR3A	11128	6.97552	0.000173609
hsa-miR-98-5p	POLR3A	11128	6.97552	0.000173609
hsa-miR-29b-3p	PPIG	9360	1.54028	0.000355505
hsa-miR-664a-3p	PPP1R15B	84919	9.98374	0.000334031
hsa-let-7f-5p	PPP1R15B	84919	9.98374	0.000334031
hsa-miR-29b-2-5p	PPP1R15B	84919	9.98374	0.000334031
hsa-miR-29b-3p	PPP1R15B	84919	9.98374	0.000334031
hsa-miR-98-5p	PPP1R15B	84919	9.98374	0.000334031
hsa-miR-193b-3p	PPP1R15B	84919	9.98374	0.000334031
hsa-miR-4455	PPP1R16B	26051	8.69617	1.02936e-05
hsa-miR-22-5p	PPP1R16B	26051	8.69617	1.02936e-05
hsa-miR-374b-5p	PPP6C	5537	6.61749	0.000704252
hsa-let-7f-5p	PPT2	9374	21.774	2.55305e-10
hsa-miR-98-5p	PPT2	9374	21.774	2.55305e-10
hsa-miR-193b-3p	PPT2	9374	21.774	2.55305e-10
hsa-miR-22-5p	PRDM4	11108	20.4296	7.38088e-09
hsa-miR-125a-5p	PRDM4	11108	20.4296	7.38088e-09
hsa-miR-374b-5p	PRDM4	11108	20.4296	7.38088e-09
hsa-let-7f-5p	PRDM4	11108	20.4296	7.38088e-09
hsa-miR-29b-3p	PRDM4	11108	20.4296	7.38088e-09
hsa-miR-98-5p	PRDM4	11108	20.4296	7.38088e-09
hsa-miR-374b-5p	PRDX3	10935	-8.78088	0.00063733
hsa-miR-193b-3p	PRDX3	10935	-8.78088	0.00063733
hsa-let-7f-5p	PRLR	5618	-2.02948	0.000514102
hsa-miR-98-5p	PRLR	5618	-2.02948	0.000514102
hsa-miR-328-3p	PRPF4B	8899	8.41005	5.09085e-05
hsa-miR-125a-5p	PRR14	78994	6.97109	0.000596876
hsa-miR-125a-5p	PRR14L	253143	-10.6642	1.95597e-16
hsa-let-7f-5p	PRR14L	253143	-10.6642	1.95597e-16
hsa-miR-29b-2-5p	PRR14L	253143	-10.6642	1.95597e-16
hsa-miR-29b-3p	PRR14L	253143	-10.6642	1.95597e-16
hsa-miR-98-5p	PRR14L	253143	-10.6642	1.95597e-16
hsa-miR-22-5p	PRRC2A	7916	7.55902	0.00024575
hsa-miR-328-3p	PRRC2A	7916	7.55902	0.00024575
hsa-miR-125a-5p	PRRC2A	7916	7.55902	0.00024575
hsa-let-7f-5p	PRRC2A	7916	7.55902	0.00024575
hsa-miR-29b-2-5p	PRRC2A	7916	7.55902	0.00024575
hsa-miR-98-5p	PRRC2A	7916	7.55902	0.00024575
hsa-miR-193b-3p	PRRC2A	7916	7.55902	0.00024575
hsa-miR-452-5p	PSD3	23362	-8.31447	0.000749623
hsa-miR-125a-5p	PSD3	23362	-8.31447	0.000749623
hsa-let-7f-5p	PSD3	23362	-8.31447	0.000749623
hsa-miR-193b-3p	PSD4	23550	-1.36207	3.96548e-06
hsa-miR-29b-2-5p	PSEN2	5664	21.9781	4.56215e-10
hsa-miR-193b-3p	PSIP1	11168	6.56006	0.001111
hsa-miR-374b-5p	PSMA3	5684	-23.049	4.54557e-11
hsa-miR-452-5p	PSMD1	5707	9.90297	0.000342751
hsa-miR-328-3p	PSME4	23198	-22.591	1.54088e-11
hsa-let-7f-5p	PSME4	23198	-22.591	1.54088e-11
hsa-miR-29b-3p	PSME4	23198	-22.591	1.54088e-11
hsa-miR-98-5p	PSME4	23198	-22.591	1.54088e-11
hsa-miR-22-5p	PTPN12	5782	9.92516	1.66418e-06
hsa-miR-664a-3p	PTPN12	5782	9.92516	1.66418e-06
hsa-miR-22-5p	PTPRM	5797	2.17317	0.00104597
hsa-miR-29b-3p	PTPRM	5797	2.17317	0.00104597
hsa-let-7f-5p	PTPRU	10076	10.5313	0.000393429
hsa-miR-98-5p	PTPRU	10076	10.5313	0.000393429
hsa-miR-1246	PUM2	23369	-10.6278	0.00022459
hsa-miR-598-3p	PUM2	23369	-10.6278	0.00022459
hsa-miR-452-5p	PUM2	23369	-10.6278	0.00022459
hsa-miR-125a-5p	PUM2	23369	-10.6278	0.00022459
hsa-miR-374b-5p	PUM2	23369	-10.6278	0.00022459
hsa-let-7f-5p	PUM2	23369	-10.6278	0.00022459
hsa-miR-98-5p	PUM2	23369	-10.6278	0.00022459
hsa-miR-22-5p	PUM3	9933	-9.85312	0.000388687
hsa-miR-193b-3p	RAB11FIP5	26056	-2.5035	0.000288628
hsa-miR-22-5p	RAB3GAP1	22930	19.7505	2.6397e-09
hsa-miR-1246	RAB7A	7879	0.981327	0.00108094
hsa-miR-125b-1-3p	RALGAPB	57148	7.12873	0.00026348
hsa-miR-22-5p	RALGAPB	57148	7.12873	0.00026348
hsa-miR-328-3p	RALGAPB	57148	7.12873	0.00026348
hsa-miR-193b-3p	RALGAPB	57148	7.12873	0.00026348
hsa-miR-33b-3p	RANGAP1	5905	10.4218	0.00025731
hsa-miR-664a-3p	RANGAP1	5905	10.4218	0.00025731
hsa-miR-29b-3p	RANGAP1	5905	10.4218	0.00025731
hsa-let-7f-5p	RAP2A	5911	1.74919	1.55031e-05
hsa-miR-22-5p	RARA	5914	-9.08592	0.000296937
hsa-miR-125a-5p	RARA	5914	-9.08592	0.000296937
hsa-miR-22-5p	RASSF8	11228	9.33021	0.000937404
hsa-miR-374b-5p	RASSF8	11228	9.33021	0.000937404
hsa-let-7f-5p	RASSF8	11228	9.33021	0.000937404
hsa-miR-29b-3p	RASSF8	11228	9.33021	0.000937404
hsa-miR-98-5p	RASSF8	11228	9.33021	0.000937404
hsa-miR-193b-3p	RBBP8	5932	-10.3519	1.28703e-06
hsa-miR-345-5p	RBM15	64783	21.1251	2.56119e-08
hsa-miR-125a-5p	RBM39	9584	21.3968	8.91598e-11
hsa-miR-22-5p	RBM7	10179	-23.0564	1.93961e-10
hsa-let-7f-5p	RBMX	27316	21.095	5.2001e-11
hsa-miR-1246	RDX	5962	-23.8948	6.28076e-12
hsa-miR-22-5p	RDX	5962	-23.8948	6.28076e-12
hsa-miR-452-5p	RDX	5962	-23.8948	6.28076e-12
hsa-let-7f-5p	RDX	5962	-23.8948	6.28076e-12
hsa-miR-29b-2-5p	RDX	5962	-23.8948	6.28076e-12
hsa-miR-98-5p	RDX	5962	-23.8948	6.28076e-12
hsa-miR-22-5p	REPIN1	29803	-9.27005	0.000561812
hsa-miR-125a-5p	REPIN1	29803	-9.27005	0.000561812
hsa-miR-1246	REV3L	5980	7.11492	2.28398e-11
hsa-miR-664a-3p	REV3L	5980	7.11492	2.28398e-11
hsa-miR-598-3p	REV3L	5980	7.11492	2.28398e-11
hsa-let-7f-5p	REV3L	5980	7.11492	2.28398e-11
hsa-miR-29b-3p	REV3L	5980	7.11492	2.28398e-11
hsa-miR-98-5p	REV3L	5980	7.11492	2.28398e-11
hsa-miR-193b-3p	REV3L	5980	7.11492	2.28398e-11
hsa-let-7f-5p	REXO1	57455	1.93443	0.000815798
hsa-miR-98-5p	REXO1	57455	1.93443	0.000815798
hsa-let-7f-5p	RFWD3	55159	-9.65766	6.20085e-13
hsa-miR-98-5p	RFWD3	55159	-9.65766	6.20085e-13
hsa-let-7f-5p	RHNO1	83695	-3.38326	1.21202e-05
hsa-miR-98-5p	RHNO1	83695	-3.38326	1.21202e-05
hsa-miR-664a-3p	RHOC	389	-9.50629	0.000524844
hsa-miR-374a-3p	RNF138	51444	-8.45826	2.21083e-05
hsa-miR-29b-3p	RNF138	51444	-8.45826	2.21083e-05
hsa-miR-374b-5p	RNF146	81847	6.0751	0.000519281
hsa-miR-193b-3p	RNF146	81847	6.0751	0.000519281
hsa-miR-452-5p	RNF150	57484	-21.5827	1.38315e-10
hsa-miR-29b-3p	RNF150	57484	-21.5827	1.38315e-10
hsa-miR-22-5p	RNF213	57674	-10.6136	4.72132e-07
hsa-miR-598-3p	RNF213	57674	-10.6136	4.72132e-07
hsa-miR-125a-5p	RNF213	57674	-10.6136	4.72132e-07
hsa-miR-29b-2-5p	RNF213	57674	-10.6136	4.72132e-07
hsa-miR-664a-3p	RNF217	154214	6.89375	0.00110966
hsa-miR-374b-5p	RNF217	154214	6.89375	0.00110966
hsa-let-7f-5p	RNF217	154214	6.89375	0.00110966
hsa-miR-29b-3p	RNF217	154214	6.89375	0.00110966
hsa-miR-98-5p	RNF217	154214	6.89375	0.00110966
hsa-miR-193b-3p	RNF217	154214	6.89375	0.00110966
hsa-miR-598-3p	RNF44	22838	9.73135	2.87801e-06
hsa-miR-374b-5p	RNF44	22838	9.73135	2.87801e-06
hsa-let-7f-5p	RNF44	22838	9.73135	2.87801e-06
hsa-miR-98-5p	RNF44	22838	9.73135	2.87801e-06
hsa-let-7f-5p	RNF6	6049	21.8287	5.43841e-10
hsa-miR-98-5p	RNF6	6049	21.8287	5.43841e-10
hsa-miR-22-5p	RNPEP	6051	19.8733	1.06896e-09
hsa-miR-29b-3p	ROBO1	6091	21.8397	1.4857e-16
hsa-miR-4455	ROCK2	9475	9.51658	8.03238e-07
hsa-miR-33b-3p	ROCK2	9475	9.51658	8.03238e-07
hsa-miR-22-5p	ROCK2	9475	9.51658	8.03238e-07
hsa-miR-125a-5p	ROCK2	9475	9.51658	8.03238e-07
hsa-miR-374b-5p	ROCK2	9475	9.51658	8.03238e-07
hsa-miR-1246	RORA	6095	1.70627	6.02746e-06
hsa-miR-33b-3p	RORA	6095	1.70627	6.02746e-06
hsa-miR-125a-5p	RORA	6095	1.70627	6.02746e-06
hsa-miR-374b-5p	RORA	6095	1.70627	6.02746e-06
hsa-let-7f-5p	RORA	6095	1.70627	6.02746e-06
hsa-miR-29b-3p	RORA	6095	1.70627	6.02746e-06
hsa-miR-4455	RPL23A	6147	7.45856	1.27052e-07
hsa-miR-193b-3p	RPL23A	6147	7.45856	1.27052e-07
hsa-miR-193b-3p	RPL6	6128	1.70925	2.19365e-07
hsa-miR-328-3p	RPL8	6132	8.00142	0.000143694
hsa-miR-125a-5p	RPL8	6132	8.00142	0.000143694
hsa-miR-193b-3p	RPL8	6132	8.00142	0.000143694
hsa-miR-328-3p	RPS2	6187	-0.587406	0.000165566
hsa-miR-125a-5p	RPS2	6187	-0.587406	0.000165566
hsa-miR-374a-3p	RPS25	6230	3.71673	0.00110049
hsa-miR-452-5p	RPS27L	51065	3.76666	0.00065208
hsa-miR-374a-3p	RPS3	6188	23.521	1.40234e-15
hsa-miR-452-5p	RPS3	6188	23.521	1.40234e-15
hsa-miR-29b-2-5p	RPS3	6188	23.521	1.40234e-15
hsa-miR-193b-3p	RPS3	6188	23.521	1.40234e-15
hsa-let-7f-5p	RPS4X	6191	-1.99978	0.000323514
hsa-miR-29b-3p	RPS4X	6191	-1.99978	0.000323514
hsa-miR-33b-3p	RPS6KA3	6197	-9.41074	0.000144643
hsa-miR-452-5p	RPS6KA3	6197	-9.41074	0.000144643
hsa-let-7f-5p	RPS6KA3	6197	-9.41074	0.000144643
hsa-miR-98-5p	RPS6KA3	6197	-9.41074	0.000144643
hsa-miR-664a-3p	RPS6KA5	9252	-5.43084	4.06526e-05
hsa-let-7f-5p	RPS6KA5	9252	-5.43084	4.06526e-05
hsa-miR-98-5p	RPS6KA5	9252	-5.43084	4.06526e-05
hsa-let-7f-5p	RPS6KB2	6199	7.83239	5.93771e-06
hsa-miR-98-5p	RPS6KB2	6199	7.83239	5.93771e-06
hsa-let-7f-5p	RRM1	6240	22.4214	2.25573e-10
hsa-miR-29b-3p	RRM1	6240	22.4214	2.25573e-10
hsa-miR-98-5p	RRM1	6240	22.4214	2.25573e-10
hsa-miR-374b-5p	RRM2B	50484	-10.5685	0.000126081
hsa-miR-29b-2-5p	RRM2B	50484	-10.5685	0.000126081
hsa-miR-22-5p	RTF1	23168	8.41516	6.15248e-07
hsa-miR-193b-3p	RTF1	23168	8.41516	6.15248e-07
hsa-miR-33b-3p	RTN4	57142	-6.34581	0.000743622
hsa-miR-125a-5p	RTN4	57142	-6.34581	0.000743622
hsa-miR-22-5p	RUBCN	9711	8.31202	6.45984e-05
hsa-miR-29b-2-5p	RUBCN	9711	8.31202	6.45984e-05
hsa-miR-193b-3p	RYK	6259	2.67412	0.000773868
hsa-miR-345-5p	SAMD4A	23034	3.68368	0.000226969
hsa-miR-664a-3p	SAP30BP	29115	8.20014	4.00367e-05
hsa-miR-374a-3p	SCD	6319	-2.85895	3.63866e-05
hsa-miR-328-3p	SCD	6319	-2.85895	3.63866e-05
hsa-miR-125a-5p	SCD	6319	-2.85895	3.63866e-05
hsa-let-7f-5p	SCD	6319	-2.85895	3.63866e-05
hsa-miR-29b-3p	SCD	6319	-2.85895	3.63866e-05
hsa-miR-345-5p	SCD	6319	-2.85895	3.63866e-05
hsa-miR-98-5p	SCD	6319	-2.85895	3.63866e-05
hsa-miR-452-5p	SCFD1	23256	7.99224	0.000385309
hsa-miR-374b-5p	SCFD1	23256	7.99224	0.000385309
hsa-miR-29b-3p	SCFD1	23256	7.99224	0.000385309
hsa-miR-22-5p	SEC24C	9632	-11.9565	0.000244949
hsa-miR-328-3p	SEC24C	9632	-11.9565	0.000244949
hsa-miR-452-5p	SEC24C	9632	-11.9565	0.000244949
hsa-miR-125a-5p	SEC24C	9632	-11.9565	0.000244949
hsa-let-7f-5p	SEC24C	9632	-11.9565	0.000244949
hsa-miR-98-5p	SEC24C	9632	-11.9565	0.000244949
hsa-miR-125b-1-3p	SEC31A	22872	9.82205	1.80725e-07
hsa-miR-22-5p	SEC31A	22872	9.82205	1.80725e-07
hsa-let-7f-5p	SEC31A	22872	9.82205	1.80725e-07
hsa-miR-29b-3p	SEC31A	22872	9.82205	1.80725e-07
hsa-miR-345-5p	SEC31A	22872	9.82205	1.80725e-07
hsa-miR-98-5p	SEC31A	22872	9.82205	1.80725e-07
hsa-miR-193b-3p	SEC31A	22872	9.82205	1.80725e-07
hsa-miR-22-5p	SEL1L	6400	-8.369	3.54809e-05
hsa-miR-125a-5p	SEL1L	6400	-8.369	3.54809e-05
hsa-let-7f-5p	SEL1L	6400	-8.369	3.54809e-05
hsa-miR-98-5p	SEL1L	6400	-8.369	3.54809e-05
hsa-miR-98-5p	SENP2	59343	-1.2655	0.00018357
hsa-miR-125a-5p	SEPT11	55752	7.02594	0.000428814
hsa-miR-29b-3p	SEPT11	55752	7.02594	0.000428814
hsa-miR-4455	SETD5	55209	8.77443	0.00027205
hsa-miR-374b-5p	SETD5	55209	8.77443	0.00027205
hsa-let-7f-5p	SETD5	55209	8.77443	0.00027205
hsa-miR-29b-3p	SETD5	55209	8.77443	0.00027205
hsa-miR-193b-3p	SETD5	55209	8.77443	0.00027205
hsa-miR-374b-5p	SETDB2	83852	4.94282	0.000555122
hsa-miR-374b-5p	SETX	23064	-6.93237	1.82341e-08
hsa-let-7f-5p	SF3A2	8175	-0.82566	0.00062662
hsa-miR-98-5p	SF3A2	8175	-0.82566	0.00062662
hsa-miR-22-5p	SF3B2	10992	-10.4996	0.000276421
hsa-let-7f-5p	SF3B2	10992	-10.4996	0.000276421
hsa-miR-98-5p	SF3B2	10992	-10.4996	0.000276421
hsa-miR-193b-3p	SF3B2	10992	-10.4996	0.000276421
hsa-miR-3622a-5p	SGPL1	8879	19.5605	7.57316e-09
hsa-miR-125b-1-3p	SGPL1	8879	19.5605	7.57316e-09
hsa-miR-125a-5p	SGPL1	8879	19.5605	7.57316e-09
hsa-miR-374b-5p	SH3GL1	6455	6.96813	0.000621612
hsa-miR-29b-3p	SH3GL1	6455	6.96813	0.000621612
hsa-miR-193b-3p	SH3GL1	6455	6.96813	0.000621612
hsa-miR-98-5p	SHISA2	387914	-2.10007	5.23486e-07
hsa-miR-193b-3p	SHMT1	6470	-1.61895	0.000101445
hsa-miR-125b-1-3p	SHMT2	6472	10.3089	2.36047e-05
hsa-miR-328-3p	SHMT2	6472	10.3089	2.36047e-05
hsa-let-7f-5p	SHMT2	6472	10.3089	2.36047e-05
hsa-miR-98-5p	SHMT2	6472	10.3089	2.36047e-05
hsa-miR-193b-3p	SHMT2	6472	10.3089	2.36047e-05
hsa-miR-125a-5p	SLC11A2	4891	8.72021	1.45781e-07
hsa-miR-374b-5p	SLC11A2	4891	8.72021	1.45781e-07
hsa-let-7f-5p	SLC11A2	4891	8.72021	1.45781e-07
hsa-miR-29b-2-5p	SLC11A2	4891	8.72021	1.45781e-07
hsa-miR-98-5p	SLC11A2	4891	8.72021	1.45781e-07
hsa-miR-1246	SLC25A25	114789	-9.55224	1.14794e-05
hsa-let-7f-5p	SLC25A25	114789	-9.55224	1.14794e-05
hsa-miR-98-5p	SLC25A25	114789	-9.55224	1.14794e-05
hsa-miR-29b-2-5p	SLC2A3	6515	-5.72564	9.2423e-05
hsa-miR-29b-3p	SLC2A3	6515	-5.72564	9.2423e-05
hsa-miR-98-5p	SLC2A3	6515	-5.72564	9.2423e-05
hsa-miR-328-3p	SLC35A3	23443	-7.10221	9.36841e-07
hsa-miR-29b-3p	SLC35B4	84912	7.57192	0.00011511
hsa-miR-1246	SLC7A2	6542	11.6138	1.36905e-09
hsa-miR-598-3p	SLC7A2	6542	11.6138	1.36905e-09
hsa-miR-452-5p	SLC7A2	6542	11.6138	1.36905e-09
hsa-miR-374b-5p	SLC7A2	6542	11.6138	1.36905e-09
hsa-miR-29b-2-5p	SLC7A2	6542	11.6138	1.36905e-09
hsa-miR-29b-3p	SLC7A2	6542	11.6138	1.36905e-09
hsa-miR-452-5p	SLF2	55719	-9.54975	0.00030289
hsa-miR-125a-5p	SLF2	55719	-9.54975	0.00030289
hsa-miR-374a-3p	SMAD2	4087	1.05139	0.00100197
hsa-miR-22-5p	SMAD2	4087	1.05139	0.00100197
hsa-miR-452-5p	SMAD2	4087	1.05139	0.00100197
hsa-miR-125a-5p	SMAD2	4087	1.05139	0.00100197
hsa-miR-29b-3p	SMAD2	4087	1.05139	0.00100197
hsa-miR-193b-3p	SMAD3	4088	7.88474	4.07367e-07
hsa-miR-664a-3p	SMC6	79677	8.64039	0.000491626
hsa-miR-29b-2-5p	SMG7	9887	-7.79548	3.3073e-05
hsa-miR-193b-3p	SMG7	9887	-7.79548	3.3073e-05
hsa-miR-1246	SMYD4	114826	7.92616	1.88418e-08
hsa-miR-125a-5p	SNX5	27131	8.74882	1.67662e-05
hsa-miR-29b-3p	SNX5	27131	8.74882	1.67662e-05
hsa-miR-98-5p	SNX5	27131	8.74882	1.67662e-05
hsa-miR-374a-3p	SON	6651	20.2256	2.56863e-09
hsa-miR-22-5p	SON	6651	20.2256	2.56863e-09
hsa-miR-598-3p	SON	6651	20.2256	2.56863e-09
hsa-miR-452-5p	SON	6651	20.2256	2.56863e-09
hsa-miR-125a-5p	SON	6651	20.2256	2.56863e-09
hsa-miR-374b-5p	SON	6651	20.2256	2.56863e-09
hsa-let-7f-5p	SON	6651	20.2256	2.56863e-09
hsa-miR-29b-3p	SON	6651	20.2256	2.56863e-09
hsa-miR-345-5p	SON	6651	20.2256	2.56863e-09
hsa-miR-98-5p	SON	6651	20.2256	2.56863e-09
hsa-miR-452-5p	SP100	6672	-9.70858	0.000366644
hsa-miR-374b-5p	SP100	6672	-9.70858	0.000366644
hsa-miR-452-5p	SP140L	93349	7.07629	5.83096e-07
hsa-let-7f-5p	SPECC1	92521	8.3898	2.94742e-05
hsa-miR-598-3p	SPIN1	10927	20.733	4.30279e-10
hsa-let-7f-5p	SPIN1	10927	20.733	4.30279e-10
hsa-miR-98-5p	SPIN1	10927	20.733	4.30279e-10
hsa-miR-193b-3p	SREBF2	6721	-1.37799	0.000183762
hsa-miR-125a-5p	SRSF11	9295	21.3023	8.31257e-14
hsa-miR-125a-5p	SSH2	85464	10.0691	0.000603631
hsa-let-7f-5p	SSH2	85464	10.0691	0.000603631
hsa-miR-98-5p	SSH2	85464	10.0691	0.000603631
hsa-miR-193b-3p	SSH2	85464	10.0691	0.000603631
hsa-let-7f-5p	ST3GAL6	10402	6.93474	0.00064972
hsa-miR-374a-3p	STAG2	10735	22.6938	3.18988e-10
hsa-miR-22-5p	STAG2	10735	22.6938	3.18988e-10
hsa-miR-664a-3p	STAG2	10735	22.6938	3.18988e-10
hsa-miR-374b-5p	STAG2	10735	22.6938	3.18988e-10
hsa-miR-193b-3p	STAG2	10735	22.6938	3.18988e-10
hsa-let-7f-5p	STARD4	134429	-8.96078	0.000172849
hsa-miR-98-5p	STARD4	134429	-8.96078	0.000172849
hsa-miR-452-5p	STAT2	6773	-2.2412	7.91018e-06
hsa-miR-125a-5p	STAT2	6773	-2.2412	7.91018e-06
hsa-let-7f-5p	STAT2	6773	-2.2412	7.91018e-06
hsa-miR-98-5p	STAT2	6773	-2.2412	7.91018e-06
hsa-miR-125a-5p	STAT3	6774	21.5696	4.62055e-09
hsa-miR-374b-5p	STAT3	6774	21.5696	4.62055e-09
hsa-let-7f-5p	STAT3	6774	21.5696	4.62055e-09
hsa-miR-29b-3p	STAT3	6774	21.5696	4.62055e-09
hsa-miR-98-5p	STAT3	6774	21.5696	4.62055e-09
hsa-miR-125a-5p	STC2	8614	3.91155	1.31303e-08
hsa-let-7f-5p	STC2	8614	3.91155	1.31303e-08
hsa-miR-98-5p	STC2	8614	3.91155	1.31303e-08
hsa-miR-193b-3p	STRADB	55437	-8.33237	0.00101531
hsa-miR-29b-3p	SUFU	51684	0.913413	0.000734938
hsa-miR-125a-5p	SUPV3L1	6832	20.1032	3.0257e-09
hsa-miR-98-5p	SUPV3L1	6832	20.1032	3.0257e-09
hsa-miR-452-5p	SUSD1	64420	3.96597	0.000658922
hsa-miR-125a-5p	SYVN1	84447	-9.00504	0.000624723
hsa-miR-193b-3p	SYVN1	84447	-9.00504	0.000624723
hsa-miR-664a-3p	TAB2	23118	-2.25272	0.000645266
hsa-let-7f-5p	TAB2	23118	-2.25272	0.000645266
hsa-miR-29b-2-5p	TAB2	23118	-2.25272	0.000645266
hsa-miR-98-5p	TAB2	23118	-2.25272	0.000645266
hsa-miR-452-5p	TACC1	6867	9.44888	0.00081173
hsa-miR-374b-5p	TACC1	6867	9.44888	0.00081173
hsa-miR-29b-3p	TACC1	6867	9.44888	0.00081173
hsa-miR-193b-3p	TACC1	6867	9.44888	0.00081173
hsa-miR-125a-5p	TACC2	10579	3.64514	5.32444e-09
hsa-miR-29b-2-5p	TAF8	129685	19.6006	8.49835e-09
hsa-let-7f-5p	TALDO1	6888	9.10243	0.000656143
hsa-miR-98-5p	TALDO1	6888	9.10243	0.000656143
hsa-miR-193b-3p	TANGO6	79613	9.83808	5.62403e-09
hsa-miR-664a-3p	TAOK3	51347	20.5428	4.89607e-09
hsa-miR-193b-3p	TAOK3	51347	20.5428	4.89607e-09
hsa-let-7f-5p	TASOR2	54906	22.2577	7.70811e-10
hsa-miR-29b-2-5p	TASOR2	54906	22.2577	7.70811e-10
hsa-miR-29b-3p	TASOR2	54906	22.2577	7.70811e-10
hsa-miR-22-5p	TAX1BP1	8887	9.29662	7.31349e-05
hsa-miR-29b-2-5p	TBC1D23	55773	-10.1875	2.24871e-06
hsa-miR-29b-3p	TBCEL	219899	19.9058	3.0638e-09
hsa-miR-664a-3p	TCEA1	6917	21.1043	2.93465e-15
hsa-miR-29b-3p	TCP1	6950	-2.87977	0.000687955
hsa-let-7f-5p	TENM3	55714	-23.8742	1.47555e-10
hsa-miR-98-5p	TENM3	55714	-23.8742	1.47555e-10
hsa-miR-374b-5p	TFB1M	51106	-9.71644	8.56758e-05
hsa-miR-22-5p	THBS2	7058	6.34093	0.000632076
hsa-let-7f-5p	THBS2	7058	6.34093	0.000632076
hsa-miR-29b-2-5p	THBS2	7058	6.34093	0.000632076
hsa-miR-29b-3p	THBS2	7058	6.34093	0.000632076
hsa-miR-193b-3p	THBS2	7058	6.34093	0.000632076
hsa-let-7f-5p	THOC5	8563	-7.35745	2.10734e-06
hsa-miR-98-5p	THOC5	8563	-7.35745	2.10734e-06
hsa-let-7f-5p	TIAM2	26230	-23.3915	1.94275e-11
hsa-miR-98-5p	TIAM2	26230	-23.3915	1.94275e-11
hsa-miR-98-5p	TIMM17B	10245	9.40236	0.000414438
hsa-miR-193b-3p	TJP2	9414	21.1959	1.96545e-15
hsa-miR-125a-5p	TMEM138	51524	-7.04649	0.000701227
hsa-let-7f-5p	TMEM138	51524	-7.04649	0.000701227
hsa-miR-98-5p	TMEM138	51524	-7.04649	0.000701227
hsa-miR-29b-3p	TMEM159	57146	2.3948	0.000500591
hsa-miR-374a-3p	TMEM167A	153339	-23.8732	7.89468e-11
hsa-miR-664a-3p	TMEM167A	153339	-23.8732	7.89468e-11
hsa-let-7f-5p	TMEM167A	153339	-23.8732	7.89468e-11
hsa-miR-98-5p	TMEM167A	153339	-23.8732	7.89468e-11
hsa-let-7f-5p	TMEM167B	56900	-1.45515	0.000422353
hsa-miR-29b-2-5p	TMEM167B	56900	-1.45515	0.000422353
hsa-let-7f-5p	TMEM185B	79134	-0.611532	0.000231713
hsa-miR-22-5p	TMEM44	93109	2.48968	3.2293e-06
hsa-miR-452-5p	TMEM62	80021	6.74351	0.000225191
hsa-miR-98-5p	TMEM8A	58986	-9.19606	8.30028e-11
hsa-miR-328-3p	TMOD3	29766	6.82548	0.000332354
hsa-miR-452-5p	TMOD3	29766	6.82548	0.000332354
hsa-miR-125a-5p	TMOD3	29766	6.82548	0.000332354
hsa-miR-29b-3p	TMOD3	29766	6.82548	0.000332354
hsa-let-7f-5p	TMX3	54495	11.4836	2.49597e-07
hsa-miR-374b-5p	TNFRSF10D	8793	9.20673	2.45826e-05
hsa-miR-328-3p	TNFRSF12A	51330	-1.01659	3.35919e-05
hsa-miR-125a-5p	TNFRSF12A	51330	-1.01659	3.35919e-05
hsa-miR-29b-2-5p	TNIP1	10318	6.04216	3.04013e-06
hsa-miR-22-5p	TNS1	7145	6.61025	0.00046765
hsa-miR-98-5p	TNS1	7145	6.61025	0.00046765
hsa-miR-22-5p	TOP2B	7155	1.1309	0.001073
hsa-miR-345-5p	TOP2B	7155	1.1309	0.001073
hsa-miR-125a-5p	TOR1AIP2	163590	21.1236	3.30836e-14
hsa-miR-374b-5p	TOR1AIP2	163590	21.1236	3.30836e-14
hsa-let-7f-5p	TOR1AIP2	163590	21.1236	3.30836e-14
hsa-miR-29b-3p	TPCN1	53373	1.28276	0.000960636
hsa-miR-98-5p	TPCN1	53373	1.28276	0.000960636
hsa-miR-374b-5p	TPT1	7178	11.6549	2.45497e-15
hsa-let-7f-5p	TPT1	7178	11.6549	2.45497e-15
hsa-miR-29b-3p	TPT1	7178	11.6549	2.45497e-15
hsa-miR-664a-3p	TRA2A	29896	7.10759	2.86837e-07
hsa-miR-374b-5p	TRA2A	29896	7.10759	2.86837e-07
hsa-miR-29b-3p	TRA2B	6434	21.7546	2.33222e-09
hsa-miR-452-5p	TRAF3IP2	10758	20.2441	9.72589e-10
hsa-miR-98-5p	TRAF3IP2	10758	20.2441	9.72589e-10
hsa-miR-193b-3p	TRAFD1	10906	23.1072	9.74594e-12
hsa-miR-193b-3p	TRAP1	10131	-1.28133	8.67858e-05
hsa-miR-374b-5p	TRAPPC8	22878	20.1077	4.89554e-09
hsa-miR-598-3p	TRIB2	28951	4.10602	0.00022518
hsa-miR-29b-3p	TRIB2	28951	4.10602	0.00022518
hsa-miR-1246	TRIP11	9321	-10.3237	1.0452e-06
hsa-miR-125a-5p	TRPS1	7227	-10.6296	0.000118455
hsa-miR-374b-5p	TRPS1	7227	-10.6296	0.000118455
hsa-miR-29b-3p	TRPS1	7227	-10.6296	0.000118455
hsa-miR-193b-3p	TRPS1	7227	-10.6296	0.000118455
hsa-let-7f-5p	TRRAP	8295	-12.1765	1.10964e-12
hsa-miR-98-5p	TRRAP	8295	-12.1765	1.10964e-12
hsa-miR-193b-3p	TRRAP	8295	-12.1765	1.10964e-12
hsa-let-7f-5p	TSC1	7248	20.3698	1.6483e-14
hsa-miR-29b-2-5p	TSC1	7248	20.3698	1.6483e-14
hsa-miR-98-5p	TSC1	7248	20.3698	1.6483e-14
hsa-miR-193b-3p	TSC1	7248	20.3698	1.6483e-14
hsa-miR-345-5p	TTC19	54902	6.97508	7.43741e-06
hsa-miR-328-3p	TTC3	7267	-10.0876	1.97583e-06
hsa-miR-452-5p	TTC3	7267	-10.0876	1.97583e-06
hsa-miR-29b-2-5p	TTC3	7267	-10.0876	1.97583e-06
hsa-miR-1246	TTC37	9652	3.81515	1.13409e-19
hsa-let-7f-5p	TTLL4	9654	-9.99847	7.76089e-08
hsa-miR-98-5p	TTLL4	9654	-9.99847	7.76089e-08
hsa-miR-22-5p	TUBB6	84617	-2.20604	3.13904e-06
hsa-miR-29b-3p	TUT7	79670	3.60956	0.000129667
hsa-miR-328-3p	UBR7	55148	-1.02766	0.000226341
hsa-miR-125a-5p	UBR7	55148	-1.02766	0.000226341
hsa-miR-193b-3p	UBR7	55148	-1.02766	0.000226341
hsa-let-7f-5p	UBXN8	7993	8.95724	0.000796029
hsa-miR-98-5p	UBXN8	7993	8.95724	0.000796029
hsa-miR-193b-3p	UCHL1	7345	1.9409	2.36591e-05
hsa-miR-33b-3p	UEVLD	55293	4.66856	0.000989903
hsa-miR-193b-3p	USP11	8237	4.0559	1.96811e-05
hsa-miR-22-5p	USP13	8975	7.29223	0.000357191
hsa-miR-452-5p	USP18	11274	-9.2985	5.83004e-09
hsa-let-7f-5p	USP21	27005	-4.70525	0.000551763
hsa-miR-98-5p	USP21	27005	-4.70525	0.000551763
hsa-miR-98-5p	USP3	9960	9.06822	5.24564e-05
hsa-miR-193b-3p	USP3	9960	9.06822	5.24564e-05
hsa-let-7f-5p	USP32	84669	8.7787	8.70811e-05
hsa-miR-98-5p	USP32	84669	8.7787	8.70811e-05
hsa-miR-664a-3p	USP34	9736	10.1233	5.94732e-06
hsa-miR-125a-5p	USP34	9736	10.1233	5.94732e-06
hsa-let-7f-5p	USP42	84132	6.71469	5.68206e-05
hsa-miR-29b-3p	USP42	84132	6.71469	5.68206e-05
hsa-miR-98-5p	USP42	84132	6.71469	5.68206e-05
hsa-miR-22-5p	USP8	9101	6.92916	0.000336255
hsa-miR-328-3p	USP8	9101	6.92916	0.000336255
hsa-miR-598-3p	USP8	9101	6.92916	0.000336255
hsa-miR-374a-3p	UTP18	51096	8.57643	6.0001e-05
hsa-miR-193b-3p	UTP18	51096	8.57643	6.0001e-05
hsa-miR-1246	UVRAG	7405	10.3147	4.39066e-06
hsa-miR-452-5p	VCAN	1462	-7.35243	0.000478493
hsa-miR-125a-5p	VCAN	1462	-7.35243	0.000478493
hsa-let-7f-5p	VCAN	1462	-7.35243	0.000478493
hsa-miR-29b-3p	VCAN	1462	-7.35243	0.000478493
hsa-miR-98-5p	VCAN	1462	-7.35243	0.000478493
hsa-miR-33b-3p	VPS26C	10311	0.860791	0.000550491
hsa-miR-125a-5p	VPS26C	10311	0.860791	0.000550491
hsa-miR-22-5p	VPS33A	65082	7.28406	0.000184033
hsa-let-7f-5p	VPS33A	65082	7.28406	0.000184033
hsa-miR-98-5p	VPS33A	65082	7.28406	0.000184033
hsa-miR-125a-5p	VPS4B	9525	11.9375	3.00982e-07
hsa-miR-328-3p	VWA5A	4013	7.04024	0.000225215
hsa-miR-125a-5p	VWA5A	4013	7.04024	0.000225215
hsa-miR-29b-3p	VWA5A	4013	7.04024	0.000225215
hsa-miR-33b-3p	WAPL	23063	21.5171	1.20414e-09
hsa-miR-22-5p	WAPL	23063	21.5171	1.20414e-09
hsa-miR-125a-5p	WAPL	23063	21.5171	1.20414e-09
hsa-miR-193b-3p	WAPL	23063	21.5171	1.20414e-09
hsa-miR-125a-5p	WASHC5	9897	8.78089	0.00061432
hsa-miR-452-5p	WBP1L	54838	0.909869	0.000513588
hsa-miR-29b-3p	WBP1L	54838	0.909869	0.000513588
hsa-miR-1246	WDPCP	51057	8.05345	3.60326e-09
hsa-miR-22-5p	WDR11	55717	22.6037	7.54949e-28
hsa-let-7f-5p	WDR11	55717	22.6037	7.54949e-28
hsa-miR-98-5p	WDR11	55717	22.6037	7.54949e-28
hsa-miR-33b-3p	WDR26	80232	10.0782	1.49564e-15
hsa-miR-452-5p	WDR26	80232	10.0782	1.49564e-15
hsa-miR-125a-5p	WDR26	80232	10.0782	1.49564e-15
hsa-let-7f-5p	WDR26	80232	10.0782	1.49564e-15
hsa-miR-29b-3p	WDR26	80232	10.0782	1.49564e-15
hsa-miR-98-5p	WDR26	80232	10.0782	1.49564e-15
hsa-miR-345-5p	WDR46	9277	6.75303	0.00061955
hsa-miR-98-5p	WDR73	84942	2.97687	0.000457312
hsa-miR-3622a-5p	WRN	7486	8.29979	5.30837e-05
hsa-miR-22-5p	YARS1	8565	5.78069	3.663e-07
hsa-miR-29b-3p	YARS1	8565	5.78069	3.663e-07
hsa-miR-193b-3p	YARS1	8565	5.78069	3.663e-07
hsa-miR-29b-3p	YBX3	8531	6.62698	0.000236837
hsa-miR-193b-3p	YBX3	8531	6.62698	0.000236837
hsa-let-7f-5p	YIPF1	54432	9.75503	3.71073e-05
hsa-miR-98-5p	YIPF1	54432	9.75503	3.71073e-05
hsa-miR-193b-3p	YIPF3	25844	9.98463	5.63304e-11
hsa-miR-374a-3p	YIPF6	286451	-10.1936	3.61175e-05
hsa-miR-125a-5p	YIPF6	286451	-10.1936	3.61175e-05
hsa-miR-374b-5p	YIPF6	286451	-10.1936	3.61175e-05
hsa-miR-33b-3p	YTHDC1	91746	10.1292	0.000134083
hsa-miR-22-5p	YTHDC1	91746	10.1292	0.000134083
hsa-miR-22-5p	YY1AP1	55249	9.5343	0.000779861
hsa-miR-328-3p	ZC3H7B	23264	1.612	4.84869e-05
hsa-miR-125a-5p	ZC3H7B	23264	1.612	4.84869e-05
hsa-miR-193b-3p	ZC3H7B	23264	1.612	4.84869e-05
hsa-miR-125a-5p	ZDBF2	57683	21.8449	1.94945e-13
hsa-miR-22-5p	ZDHHC3	51304	-9.68233	3.257e-06
hsa-let-7f-5p	ZDHHC3	51304	-9.68233	3.257e-06
hsa-miR-98-5p	ZDHHC3	51304	-9.68233	3.257e-06
hsa-miR-125a-5p	ZEB2	9839	-0.820347	0.000524089
hsa-miR-374b-5p	ZEB2	9839	-0.820347	0.000524089
hsa-miR-345-5p	ZEB2	9839	-0.820347	0.000524089
hsa-miR-193b-3p	ZEB2	9839	-0.820347	0.000524089
hsa-miR-374b-5p	ZER1	10444	-10.6519	5.54937e-12
hsa-miR-125a-5p	ZFP62	643836	-5.24385	0.000112999
hsa-miR-29b-2-5p	ZFY	7544	9.44724	0.000632236
hsa-miR-374b-5p	ZFYVE26	23503	-8.02038	0.000515466
hsa-let-7f-5p	ZFYVE26	23503	-8.02038	0.000515466
hsa-miR-29b-2-5p	ZFYVE26	23503	-8.02038	0.000515466
hsa-miR-29b-3p	ZFYVE26	23503	-8.02038	0.000515466
hsa-miR-98-5p	ZFYVE26	23503	-8.02038	0.000515466
hsa-miR-193b-3p	ZFYVE26	23503	-8.02038	0.000515466
hsa-miR-4455	ZMIZ1	57178	21.8314	4.40621e-10
hsa-miR-29b-2-5p	ZMIZ1	57178	21.8314	4.40621e-10
hsa-miR-29b-3p	ZMIZ1	57178	21.8314	4.40621e-10
hsa-miR-22-5p	ZMYM2	7750	-9.34263	0.000516663
hsa-miR-29b-2-5p	ZMYM2	7750	-9.34263	0.000516663
hsa-miR-29b-3p	ZMYM2	7750	-9.34263	0.000516663
hsa-miR-193b-3p	ZMYM2	7750	-9.34263	0.000516663
hsa-miR-1246	ZNF121	7675	-7.45014	6.78227e-05
hsa-miR-22-5p	ZNF121	7675	-7.45014	6.78227e-05
hsa-miR-452-5p	ZNF121	7675	-7.45014	6.78227e-05
hsa-let-7f-5p	ZNF121	7675	-7.45014	6.78227e-05
hsa-miR-98-5p	ZNF121	7675	-7.45014	6.78227e-05
hsa-miR-1246	ZNF207	7756	18.6386	5.53381e-08
hsa-miR-22-5p	ZNF207	7756	18.6386	5.53381e-08
hsa-let-7f-5p	ZNF207	7756	18.6386	5.53381e-08
hsa-miR-374b-5p	ZNF25	219749	-8.68775	0.000801824
hsa-let-7f-5p	ZNF25	219749	-8.68775	0.000801824
hsa-miR-98-5p	ZNF25	219749	-8.68775	0.000801824
hsa-miR-374b-5p	ZNF33A	7581	9.9182	1.33524e-06
hsa-let-7f-5p	ZNF33A	7581	9.9182	1.33524e-06
hsa-miR-98-5p	ZNF33A	7581	9.9182	1.33524e-06
hsa-miR-193b-3p	ZNF33A	7581	9.9182	1.33524e-06
hsa-let-7f-5p	ZNF343	79175	9.93938	1.93782e-06
hsa-miR-98-5p	ZNF343	79175	9.93938	1.93782e-06
hsa-miR-3182	ZNF418	147686	6.6079	0.000956681
hsa-miR-29b-2-5p	ZNF44	51710	6.28656	0.000217686
hsa-let-7f-5p	ZNF526	116115	6.85812	2.94761e-05
hsa-miR-98-5p	ZNF526	116115	6.85812	2.94761e-05
hsa-miR-452-5p	ZNF532	55205	8.84484	0.000316111
hsa-let-7f-5p	ZNF532	55205	8.84484	0.000316111
hsa-miR-98-5p	ZNF532	55205	8.84484	0.000316111
hsa-miR-374b-5p	ZNF595	152687	-3.42279	0.000121134
hsa-miR-33b-3p	ZNF609	23060	19.5249	1.57144e-08
hsa-miR-22-5p	ZNF609	23060	19.5249	1.57144e-08
hsa-let-7f-5p	ZNF609	23060	19.5249	1.57144e-08
hsa-miR-29b-2-5p	ZNF609	23060	19.5249	1.57144e-08
hsa-miR-98-5p	ZNF609	23060	19.5249	1.57144e-08
hsa-miR-193b-3p	ZNF609	23060	19.5249	1.57144e-08
hsa-let-7f-5p	ZNF611	81856	-8.60104	0.000637161
hsa-miR-98-5p	ZNF611	81856	-8.60104	0.000637161
hsa-miR-193b-3p	ZNF618	114991	5.01374	1.62892e-06
hsa-miR-3622a-5p	ZNF704	619279	22.469	5.60534e-15
hsa-miR-125a-5p	ZNF704	619279	22.469	5.60534e-15
hsa-miR-29b-3p	ZRANB1	54764	6.6104	1.14164e-05

## Sheet: Ob_Nw
Supplemental Table 2. Complete list of miRNA-gene targets interactions in obese and CRC subjects.
miRNA	GeneTarget	EntrezGeneID	Gene_log2FoldChange	Gene_p-value
hsa-miR-193b-3p	A4GALT	53947	-8.4892	6.10446e-06
hsa-miR-181d-5p	ABCC1	4363	1.36361	5.87236e-05
hsa-miR-345-5p	ABCC1	4363	1.36361	5.87236e-05
hsa-miR-361-3p	ABCC1	4363	1.36361	5.87236e-05
hsa-miR-34a-5p	ABHD16A	7920	6.34464	0.000244028
hsa-let-7c-5p	ABHD17C	58489	7.47568	0.000213117
hsa-miR-193b-3p	ABHD17C	58489	7.47568	0.000213117
hsa-miR-24-3p	ABHD17C	58489	7.47568	0.000213117
hsa-miR-34a-5p	ABHD17C	58489	7.47568	0.000213117
hsa-miR-181c-5p	ABI3BP	25890	8.09485	6.9844e-08
hsa-miR-181d-5p	ABI3BP	25890	8.09485	6.9844e-08
hsa-let-7c-5p	ABL2	27	5.89032	9.19486e-05
hsa-miR-125a-5p	ABL2	27	5.89032	9.19486e-05
hsa-miR-24-3p	ABL2	27	5.89032	9.19486e-05
hsa-miR-421	ABL2	27	5.89032	9.19486e-05
hsa-miR-152-3p	ABLIM1	3983	5.23333	0.00040576
hsa-miR-185-5p	ABLIM1	3983	5.23333	0.00040576
hsa-miR-34a-5p	ABLIM1	3983	5.23333	0.00040576
hsa-miR-34a-5p	ACADVL	37	19.9535	3.36948e-12
hsa-miR-361-3p	ACADVL	37	19.9535	3.36948e-12
hsa-miR-34a-5p	ACAP3	116983	-7.46214	0.000413986
hsa-miR-361-3p	ACAP3	116983	-7.46214	0.000413986
hsa-let-7c-5p	ACSL3	2181	-2.11894	0.00012287
hsa-miR-34a-5p	ACSL3	2181	-2.11894	0.00012287
hsa-miR-181c-5p	ACVR1C	130399	0.857162	7.74666e-05
hsa-let-7c-5p	ADAM10	102	21.4991	2.45019e-10
hsa-miR-152-3p	ADAM10	102	21.4991	2.45019e-10
hsa-miR-34a-5p	ADAM10	102	21.4991	2.45019e-10
hsa-miR-451a	ADAM10	102	21.4991	2.45019e-10
hsa-miR-185-5p	ADCY6	112	5.66157	2.26657e-08
hsa-miR-193b-3p	ADCY6	112	5.66157	2.26657e-08
hsa-miR-1287-5p	ADM	133	2.35953	4.28658e-06
hsa-miR-181c-5p	ADM	133	2.35953	4.28658e-06
hsa-miR-181d-5p	ADM	133	2.35953	4.28658e-06
hsa-miR-34a-5p	ADM	133	2.35953	4.28658e-06
hsa-miR-483-5p	ADM	133	2.35953	4.28658e-06
hsa-let-7c-5p	AFDN	4301	8.94605	1.68536e-05
hsa-miR-125a-5p	AFDN	4301	8.94605	1.68536e-05
hsa-miR-185-5p	AFDN	4301	8.94605	1.68536e-05
hsa-miR-34a-5p	AFDN	4301	8.94605	1.68536e-05
hsa-miR-421	AFDN	4301	8.94605	1.68536e-05
hsa-miR-1296-5p	AGFG1	3267	23.2786	8.24298e-14
hsa-miR-193b-3p	AGFG1	3267	23.2786	8.24298e-14
hsa-miR-24-3p	AGFG1	3267	23.2786	8.24298e-14
hsa-miR-24-3p	AGRN	375790	6.94414	0.000137846
hsa-miR-451a	AHI1	54806	6.35912	1.7659e-05
hsa-miR-345-5p	AK2	204	-0.537809	0.000208884
hsa-miR-361-3p	AK2	204	-0.537809	0.000208884
hsa-let-7c-5p	ALG8	79053	7.65481	6.85951e-05
hsa-miR-185-5p	ALG8	79053	7.65481	6.85951e-05
hsa-miR-421	AMMECR1L	83607	9.10693	1.8129e-05
hsa-miR-181c-5p	AMOTL2	51421	24.1888	2.04031e-16
hsa-miR-185-5p	AMOTL2	51421	24.1888	2.04031e-16
hsa-miR-193b-3p	AMOTL2	51421	24.1888	2.04031e-16
hsa-miR-24-3p	AMOTL2	51421	24.1888	2.04031e-16
hsa-miR-34a-5p	AMOTL2	51421	24.1888	2.04031e-16
hsa-miR-24-3p	AMPD2	271	6.8615	0.000293533
hsa-miR-125a-5p	ANAPC16	119504	6.16826	2.81889e-05
hsa-miR-24-3p	ANAPC16	119504	6.16826	2.81889e-05
hsa-miR-152-3p	ANAPC5	51433	23.372	3.52379e-10
hsa-miR-34a-5p	ANAPC5	51433	23.372	3.52379e-10
hsa-miR-125a-5p	ANK2	287	8.0566	7.18878e-05
hsa-miR-185-5p	ANK2	287	8.0566	7.18878e-05
hsa-miR-34a-5p	ANK2	287	8.0566	7.18878e-05
hsa-miR-185-5p	ANKHD1	54882	20.3376	1.11853e-08
hsa-miR-34a-5p	ANKMY1	51281	3.61394	0.0003927
hsa-miR-181c-5p	ANKRD10	55608	1.70111	2.94358e-08
hsa-miR-34a-5p	ANKRD10	55608	1.70111	2.94358e-08
hsa-miR-185-5p	ANKRD13B	124930	-4.04261	0.000415332
hsa-let-7c-5p	ANKRD17	26057	6.45185	7.17732e-06
hsa-miR-34a-5p	ANKRD17	26057	6.45185	7.17732e-06
hsa-miR-24-3p	ANKRD40	91369	8.94447	4.96245e-13
hsa-miR-34a-5p	ANKS1A	23294	-1.78048	0.000876487
hsa-miR-1247-5p	ANPEP	290	9.79658	2.96782e-05
hsa-miR-125a-5p	ANPEP	290	9.79658	2.96782e-05
hsa-miR-24-3p	ANPEP	290	9.79658	2.96782e-05
hsa-miR-34a-5p	AP2A1	160	1.58157	0.000429987
hsa-miR-361-3p	AP2A1	160	1.58157	0.000429987
hsa-let-7c-5p	APC	324	-10.555	0.000198054
hsa-miR-125a-5p	APC	324	-10.555	0.000198054
hsa-miR-185-5p	APC	324	-10.555	0.000198054
hsa-miR-24-3p	APC	324	-10.555	0.000198054
hsa-miR-193b-3p	APEH	327	5.41492	1.21351e-06
hsa-miR-34a-5p	APEH	327	5.41492	1.21351e-06
hsa-miR-185-5p	AQP3	360	-4.17652	1.9459e-09
hsa-miR-24-3p	ARHGAP21	57584	8.47063	3.38047e-05
hsa-miR-34a-5p	ARHGAP21	57584	8.47063	3.38047e-05
hsa-miR-361-3p	ARHGAP21	57584	8.47063	3.38047e-05
hsa-miR-185-5p	ARHGAP32	9743	-7.50902	0.000607787
hsa-miR-24-3p	ARHGAP32	9743	-7.50902	0.000607787
hsa-miR-34a-5p	ARHGAP32	9743	-7.50902	0.000607787
hsa-miR-34a-5p	ARHGAP42	143872	-10.8874	1.08256e-05
hsa-miR-181d-5p	ARHGAP5	394	4.92681	4.48487e-05
hsa-let-7c-5p	ARHGEF9	23229	8.63048	8.55936e-05
hsa-miR-152-3p	ARHGEF9	23229	8.63048	8.55936e-05
hsa-miR-185-5p	ARHGEF9	23229	8.63048	8.55936e-05
hsa-miR-34a-5p	ARHGEF9	23229	8.63048	8.55936e-05
hsa-miR-421	ARID4B	51742	19.7571	1.47848e-08
hsa-miR-34a-5p	AS3MT	57412	2.70808	0.000156956
hsa-let-7c-5p	ASAP1	50807	9.75575	0.000412124
hsa-miR-185-5p	ASAP1	50807	9.75575	0.000412124
hsa-miR-34a-5p	ASAP1	50807	9.75575	0.000412124
hsa-miR-421	ASAP1	50807	9.75575	0.000412124
hsa-miR-1296-5p	ASAP2	8853	-7.0416	7.35807e-06
hsa-miR-24-3p	ASAP2	8853	-7.0416	7.35807e-06
hsa-miR-34a-5p	ASAP2	8853	-7.0416	7.35807e-06
hsa-let-7c-5p	ASCC2	84164	-9.38267	0.000250218
hsa-miR-421	ASCC2	84164	-9.38267	0.000250218
hsa-let-7c-5p	ASXL1	171023	7.18644	1.28932e-05
hsa-miR-193b-3p	ASXL1	171023	7.18644	1.28932e-05
hsa-miR-34a-5p	ASXL1	171023	7.18644	1.28932e-05
hsa-miR-193b-3p	ATF7IP	55729	-10.0785	0.000213632
hsa-miR-24-3p	ATF7IP	55729	-10.0785	0.000213632
hsa-miR-34a-5p	ATF7IP	55729	-10.0785	0.000213632
hsa-miR-421	ATF7IP	55729	-10.0785	0.000213632
hsa-miR-185-5p	ATG2A	23130	-22.1486	1.66755e-15
hsa-miR-193b-3p	ATG2A	23130	-22.1486	1.66755e-15
hsa-miR-185-5p	ATHL1	80162	7.23208	0.000174714
hsa-miR-361-3p	ATHL1	80162	7.23208	0.000174714
hsa-miR-34a-5p	ATOX1	475	1.19227	0.000262049
hsa-let-7c-5p	ATP13A3	79572	7.07182	0.000436789
hsa-miR-181d-5p	ATP13A3	79572	7.07182	0.000436789
hsa-miR-193b-3p	ATP13A3	79572	7.07182	0.000436789
hsa-miR-24-3p	ATP13A3	79572	7.07182	0.000436789
hsa-miR-34a-5p	ATP2C1	27032	11.3822	5.79621e-06
hsa-miR-421	ATP6V0C	527	22.3465	2.58562e-09
hsa-let-7c-5p	ATP7B	540	21.0292	1.80099e-09
hsa-miR-152-3p	ATP8B2	57198	-7.17161	0.000391168
hsa-miR-181c-5p	ATP8B2	57198	-7.17161	0.000391168
hsa-miR-181d-5p	ATP8B2	57198	-7.17161	0.000391168
hsa-miR-185-5p	ATP8B2	57198	-7.17161	0.000391168
hsa-miR-34a-5p	ATP8B2	57198	-7.17161	0.000391168
hsa-miR-181c-5p	ATP9A	10079	10.4594	0.000245085
hsa-miR-193b-3p	ATP9A	10079	10.4594	0.000245085
hsa-miR-24-3p	ATP9A	10079	10.4594	0.000245085
hsa-let-7c-5p	ATXN2	6311	7.72747	9.63603e-07
hsa-let-7c-5p	ATXN2L	11273	-9.0015	1.07913e-07
hsa-miR-125a-5p	ATXN2L	11273	-9.0015	1.07913e-07
hsa-miR-185-5p	ATXN2L	11273	-9.0015	1.07913e-07
hsa-miR-24-3p	ATXN2L	11273	-9.0015	1.07913e-07
hsa-miR-34a-5p	ATXN2L	11273	-9.0015	1.07913e-07
hsa-miR-421	ATXN2L	11273	-9.0015	1.07913e-07
hsa-miR-345-5p	AUP1	550	7.73608	9.01757e-05
hsa-miR-181c-5p	AZIN1	51582	20.2413	3.27447e-09
hsa-miR-181d-5p	AZIN1	51582	20.2413	3.27447e-09
hsa-miR-24-3p	AZIN1	51582	20.2413	3.27447e-09
hsa-miR-34a-5p	AZIN1	51582	20.2413	3.27447e-09
hsa-let-7c-5p	B4GALT6	9331	8.41455	3.62877e-05
hsa-let-7c-5p	BACH1	571	2.26191	8.59477e-05
hsa-miR-181c-5p	BACH1	571	2.26191	8.59477e-05
hsa-miR-185-5p	BACH1	571	2.26191	8.59477e-05
hsa-miR-345-5p	BACH1	571	2.26191	8.59477e-05
hsa-miR-34a-5p	BAD	572	-9.18337	0.000518413
hsa-miR-181c-5p	BARD1	580	7.98022	0.000693713
hsa-miR-181d-5p	BARD1	580	7.98022	0.000693713
hsa-miR-193b-3p	BARD1	580	7.98022	0.000693713
hsa-miR-34a-5p	BARD1	580	7.98022	0.000693713
hsa-miR-1287-5p	BBX	56987	-2.00761	0.000249276
hsa-miR-34a-5p	BBX	56987	-2.00761	0.000249276
hsa-let-7c-5p	BCCIP	56647	5.28382	8.88363e-05
hsa-miR-152-3p	BCCIP	56647	5.28382	8.88363e-05
hsa-miR-34a-5p	BCCIP	56647	5.28382	8.88363e-05
hsa-miR-34a-5p	BCL7C	9274	6.85656	0.000676991
hsa-miR-185-5p	BCLAF1	9774	10.4599	0.000284829
hsa-miR-34a-5p	BCLAF1	9774	10.4599	0.000284829
hsa-miR-125a-5p	BIRC6	57448	-5.51783	0.000106911
hsa-miR-181c-5p	BIRC6	57448	-5.51783	0.000106911
hsa-miR-181d-5p	BIRC6	57448	-5.51783	0.000106911
hsa-miR-185-5p	BIRC6	57448	-5.51783	0.000106911
hsa-miR-193b-3p	BIRC6	57448	-5.51783	0.000106911
hsa-miR-24-3p	BIRC6	57448	-5.51783	0.000106911
hsa-miR-34a-5p	BIRC6	57448	-5.51783	0.000106911
hsa-miR-421	BIRC6	57448	-5.51783	0.000106911
hsa-miR-24-3p	BMP7	655	4.42217	0.000828056
hsa-miR-34a-5p	BMP7	655	4.42217	0.000828056
hsa-miR-125a-5p	BMPR2	659	23.039	2.14445e-10
hsa-miR-181c-5p	BMPR2	659	23.039	2.14445e-10
hsa-miR-181d-5p	BMPR2	659	23.039	2.14445e-10
hsa-miR-185-5p	BMPR2	659	23.039	2.14445e-10
hsa-miR-24-3p	BMPR2	659	23.039	2.14445e-10
hsa-miR-34a-5p	BMPR2	659	23.039	2.14445e-10
hsa-miR-24-3p	BOK	666	-25.0064	1.77219e-17
hsa-miR-1296-5p	BRAP	8315	8.64226	0.000188844
hsa-miR-125a-5p	BRD4	23476	8.84414	0.00082732
hsa-miR-185-5p	BRD4	23476	8.84414	0.00082732
hsa-miR-34a-5p	BRD4	23476	8.84414	0.00082732
hsa-miR-34a-5p	BRE	9577	7.13978	0.000312075
hsa-miR-125a-5p	BRPF1	7862	-11.1849	0.000399691
hsa-let-7c-5p	BTG2	7832	-1.15905	2.09532e-05
hsa-miR-125a-5p	BTG2	7832	-1.15905	2.09532e-05
hsa-miR-185-5p	BTG2	7832	-1.15905	2.09532e-05
hsa-miR-24-3p	BTG2	7832	-1.15905	2.09532e-05
hsa-miR-345-5p	BTG2	7832	-1.15905	2.09532e-05
hsa-miR-34a-5p	BTG2	7832	-1.15905	2.09532e-05
hsa-miR-361-3p	BTG2	7832	-1.15905	2.09532e-05
hsa-miR-421	BTG2	7832	-1.15905	2.09532e-05
hsa-let-7c-5p	BZW2	28969	18.4995	1.67435e-08
hsa-miR-1287-5p	C11orf30	56946	8.79137	0.000770271
hsa-miR-181c-5p	C11orf30	56946	8.79137	0.000770271
hsa-miR-181d-5p	C11orf30	56946	8.79137	0.000770271
hsa-miR-34a-5p	C11orf30	56946	8.79137	0.000770271
hsa-miR-361-3p	C11orf30	56946	8.79137	0.000770271
hsa-miR-421	C11orf30	56946	8.79137	0.000770271
hsa-miR-152-3p	C11orf49	79096	-8.69626	0.000100178
hsa-miR-181c-5p	C18orf21	83608	6.56551	3.36279e-05
hsa-miR-34a-5p	C18orf21	83608	6.56551	3.36279e-05
hsa-miR-181c-5p	C1orf109	54955	-9.28444	0.000406462
hsa-miR-181d-5p	C1orf109	54955	-9.28444	0.000406462
hsa-miR-34a-5p	C1orf109	54955	-9.28444	0.000406462
hsa-miR-34a-5p	C1orf131	128061	6.95934	0.000356314
hsa-miR-34a-5p	C1orf86	199990	-3.38245	0.000500714
hsa-miR-34a-5p	C1S	716	6.08926	1.5343e-05
hsa-miR-34a-5p	C21orf2	755	-6.22062	0.000366626
hsa-miR-421	C2CD3	26005	9.11359	1.10538e-05
hsa-let-7c-5p	C9orf114	51490	19.5316	3.10613e-09
hsa-miR-181c-5p	CADM1	23705	7.57677	0.000382873
hsa-miR-185-5p	CADM1	23705	7.57677	0.000382873
hsa-miR-361-3p	CADM1	23705	7.57677	0.000382873
hsa-let-7c-5p	CAMK2D	817	9.21754	0.000817321
hsa-miR-185-5p	CAMK2D	817	9.21754	0.000817321
hsa-miR-34a-5p	CAMK2D	817	9.21754	0.000817321
hsa-miR-24-3p	CAMTA2	23125	22.4286	1.52169e-09
hsa-miR-34a-5p	CAMTA2	23125	22.4286	1.52169e-09
hsa-miR-152-3p	CANX	821	6.74194	0.000439
hsa-miR-181c-3p	CANX	821	6.74194	0.000439
hsa-miR-185-5p	CANX	821	6.74194	0.000439
hsa-miR-421	CANX	821	6.74194	0.000439
hsa-miR-451a	CANX	821	6.74194	0.000439
hsa-miR-1287-5p	CASC3	22794	10.3742	4.02346e-10
hsa-miR-193b-3p	CASC3	22794	10.3742	4.02346e-10
hsa-miR-34a-5p	CASP7	840	9.21918	0.00085654
hsa-miR-193b-3p	CBX1	10951	-3.76921	0.000102111
hsa-miR-34a-5p	CBX1	10951	-3.76921	0.000102111
hsa-miR-24-3p	CCDC69	26112	23.0062	1.75418e-09
hsa-miR-185-5p	CCDC88A	55704	-9.90112	1.84988e-06
hsa-miR-34a-5p	CCDC88A	55704	-9.90112	1.84988e-06
hsa-miR-125a-5p	CCDC93	54520	7.43232	0.000331514
hsa-miR-24-3p	CCL3	6348	3.13616	0.000855266
hsa-miR-34a-5p	CCL3	6348	3.13616	0.000855266
hsa-miR-34a-5p	CCND3	896	-9.22997	0.000779121
hsa-miR-421	CCND3	896	-9.22997	0.000779121
hsa-miR-1296-5p	CCNL1	57018	1.93979	1.81362e-05
hsa-miR-34a-5p	CCNL1	57018	1.93979	1.81362e-05
hsa-miR-1296-5p	CCNL2	81669	20.8868	7.66726e-09
hsa-miR-181c-5p	CCNL2	81669	20.8868	7.66726e-09
hsa-miR-185-5p	CCNL2	81669	20.8868	7.66726e-09
hsa-miR-34a-5p	CCNL2	81669	20.8868	7.66726e-09
hsa-miR-361-3p	CCNL2	81669	20.8868	7.66726e-09
hsa-let-7c-5p	CCNT2	905	9.49488	0.000540216
hsa-miR-125a-5p	CCNT2	905	9.49488	0.000540216
hsa-miR-181c-3p	CCNT2	905	9.49488	0.000540216
hsa-miR-181c-5p	CCNT2	905	9.49488	0.000540216
hsa-miR-193b-3p	CCNT2	905	9.49488	0.000540216
hsa-let-7c-5p	CCNY	219771	7.2481	0.000166881
hsa-miR-181c-3p	CCNY	219771	7.2481	0.000166881
hsa-miR-185-5p	CCNY	219771	7.2481	0.000166881
hsa-miR-193b-3p	CCNY	219771	7.2481	0.000166881
hsa-let-7c-5p	CCNYL1	151195	7.59573	0.000199345
hsa-miR-24-3p	CD3D	915	3.65457	0.000943536
hsa-miR-34a-5p	CD3D	915	3.65457	0.000943536
hsa-miR-181c-3p	CD44	960	8.49473	0.000104927
hsa-miR-193b-3p	CD44	960	8.49473	0.000104927
hsa-miR-34a-5p	CD44	960	8.49473	0.000104927
hsa-let-7c-5p	CD46	4179	9.83228	0.000547107
hsa-miR-1287-5p	CD46	4179	9.83228	0.000547107
hsa-miR-181c-5p	CD46	4179	9.83228	0.000547107
hsa-miR-34a-5p	CD46	4179	9.83228	0.000547107
hsa-miR-421	CD46	4179	9.83228	0.000547107
hsa-miR-24-3p	CD63	967	4.2048	2.80765e-05
hsa-let-7c-5p	CDK12	51755	-10.3875	4.65951e-05
hsa-miR-125a-5p	CDK12	51755	-10.3875	4.65951e-05
hsa-miR-1287-5p	CDK12	51755	-10.3875	4.65951e-05
hsa-miR-193b-3p	CDK12	51755	-10.3875	4.65951e-05
hsa-miR-185-5p	CDK14	5218	-24.6596	6.15695e-12
hsa-miR-181c-5p	CEMIP	57214	2.63317	0.000360974
hsa-miR-24-3p	CEMIP	57214	2.63317	0.000360974
hsa-miR-34a-5p	CEMIP	57214	2.63317	0.000360974
hsa-let-7c-5p	CEP120	153241	9.81994	0.000425399
hsa-miR-181c-5p	CEP120	153241	9.81994	0.000425399
hsa-miR-181d-5p	CEP120	153241	9.81994	0.000425399
hsa-miR-185-5p	CEP120	153241	9.81994	0.000425399
hsa-miR-1287-5p	CEP68	23177	19.8272	6.03566e-09
hsa-miR-24-3p	CEP68	23177	19.8272	6.03566e-09
hsa-miR-34a-5p	CEP68	23177	19.8272	6.03566e-09
hsa-miR-125a-5p	CFLAR	8837	8.55568	2.28796e-05
hsa-miR-34a-5p	CFLAR	8837	8.55568	2.28796e-05
hsa-miR-125a-5p	CGNL1	84952	-7.91964	8.77988e-06
hsa-miR-361-3p	CHCHD2	51142	24.6676	1.1825e-14
hsa-miR-181c-5p	CHCHD7	79145	8.75005	1.10739e-08
hsa-miR-181d-5p	CHCHD7	79145	8.75005	1.10739e-08
hsa-let-7c-5p	CHD1	1105	6.89026	7.12624e-06
hsa-miR-125a-5p	CHD1	1105	6.89026	7.12624e-06
hsa-miR-181c-5p	CHD1	1105	6.89026	7.12624e-06
hsa-miR-24-3p	CHD1	1105	6.89026	7.12624e-06
hsa-miR-34a-5p	CHD1	1105	6.89026	7.12624e-06
hsa-miR-24-3p	CHD2	1106	22.6744	6.97551e-15
hsa-miR-1296-5p	CHD3	1107	2.39784	0.000273127
hsa-miR-181c-3p	CHD3	1107	2.39784	0.000273127
hsa-miR-185-5p	CHD3	1107	2.39784	0.000273127
hsa-miR-24-3p	CHD3	1107	2.39784	0.000273127
hsa-miR-125a-5p	CHD8	57680	-11.9144	4.33038e-08
hsa-miR-1296-5p	CHD8	57680	-11.9144	4.33038e-08
hsa-miR-24-3p	CHD8	57680	-11.9144	4.33038e-08
hsa-miR-34a-5p	CHD8	57680	-11.9144	4.33038e-08
hsa-miR-34a-5p	CHKB	1120	-8.02459	4.84674e-05
hsa-miR-152-3p	CHMP3	51652	6.07594	0.000482686
hsa-miR-34a-5p	CHMP3	51652	6.07594	0.000482686
hsa-miR-34a-5p	CHURC1-FNTB	100529261	9.16737	3.17804e-06
hsa-miR-1296-5p	CIRBP	1153	21.8183	9.41328e-16
hsa-miR-24-3p	CIRBP	1153	21.8183	9.41328e-16
hsa-miR-34a-5p	CIRBP	1153	21.8183	9.41328e-16
hsa-miR-193b-3p	CLASRP	11129	-7.24682	0.000469673
hsa-miR-24-3p	CLCN3	1182	0.683213	6.69501e-05
hsa-miR-34a-5p	CLCN3	1182	0.683213	6.69501e-05
hsa-let-7c-5p	CLDND1	56650	1.81413	0.000423218
hsa-miR-34a-5p	CLDND1	56650	1.81413	0.000423218
hsa-let-7c-5p	CLINT1	9685	6.61142	0.000822069
hsa-miR-181c-5p	CLINT1	9685	6.61142	0.000822069
hsa-miR-34a-5p	CLIP2	7461	-9.38344	0.000182451
hsa-let-7c-5p	CNOT1	23019	6.76282	6.3058e-07
hsa-miR-125a-5p	CNOT1	23019	6.76282	6.3058e-07
hsa-miR-152-3p	CNOT1	23019	6.76282	6.3058e-07
hsa-miR-181c-5p	CNOT1	23019	6.76282	6.3058e-07
hsa-miR-181d-5p	CNOT1	23019	6.76282	6.3058e-07
hsa-miR-193b-3p	CNOT1	23019	6.76282	6.3058e-07
hsa-miR-24-3p	CNOT1	23019	6.76282	6.3058e-07
hsa-miR-34a-5p	CNOT1	23019	6.76282	6.3058e-07
hsa-miR-421	CNOT1	23019	6.76282	6.3058e-07
hsa-miR-24-3p	CNOT2	4848	7.11006	8.19053e-05
hsa-miR-34a-5p	CNRIP1	25927	9.59645	1.62827e-14
hsa-let-7c-5p	CNTRL	11064	-9.32154	2.80331e-08
hsa-miR-125a-5p	COL18A1	80781	-11.0688	5.83224e-07
hsa-miR-24-3p	COL18A1	80781	-11.0688	5.83224e-07
hsa-miR-34a-5p	COL18A1	80781	-11.0688	5.83224e-07
hsa-miR-152-3p	COPS5	10987	1.91819	4.34491e-05
hsa-miR-24-3p	COPS5	10987	1.91819	4.34491e-05
hsa-let-7c-5p	COPS6	10980	6.50837	0.00018931
hsa-let-7e-3p	COPS6	10980	6.50837	0.00018931
hsa-miR-125a-5p	COPZ1	22818	-8.83685	4.31771e-05
hsa-miR-34a-5p	COPZ1	22818	-8.83685	4.31771e-05
hsa-miR-185-5p	CORO1A	11151	7.2273	0.000258188
hsa-miR-24-3p	CORO1A	11151	7.2273	0.000258188
hsa-miR-34a-5p	CORO1A	11151	7.2273	0.000258188
hsa-let-7c-5p	CPEB2	132864	10.8147	8.6224e-09
hsa-miR-1287-5p	CPEB2	132864	10.8147	8.6224e-09
hsa-miR-181d-5p	CPEB2	132864	10.8147	8.6224e-09
hsa-miR-193b-3p	CPEB2	132864	10.8147	8.6224e-09
hsa-miR-34a-5p	CPEB2	132864	10.8147	8.6224e-09
hsa-miR-421	CPEB2	132864	10.8147	8.6224e-09
hsa-let-7c-5p	CPSF7	79869	10.2994	4.69664e-06
hsa-miR-345-5p	CPSF7	79869	10.2994	4.69664e-06
hsa-miR-361-3p	CPSF7	79869	10.2994	4.69664e-06
hsa-miR-181c-5p	CREBRF	153222	4.88563	0.000155111
hsa-miR-181d-5p	CREBRF	153222	4.88563	0.000155111
hsa-miR-34a-5p	CREBRF	153222	4.88563	0.000155111
hsa-miR-421	CREBRF	153222	4.88563	0.000155111
hsa-miR-483-5p	CREBRF	153222	4.88563	0.000155111
hsa-miR-24-3p	CRMP1	1400	-6.46959	0.000154653
hsa-miR-185-5p	CSNK1D	1453	-10.9623	1.63956e-07
hsa-miR-24-3p	CSNK1D	1453	-10.9623	1.63956e-07
hsa-miR-185-5p	CSNK1G3	1456	8.68955	7.70815e-06
hsa-let-7c-5p	CTDP1	9150	-8.91065	3.00363e-05
hsa-miR-193b-3p	CTDP1	9150	-8.91065	3.00363e-05
hsa-miR-34a-5p	CTIF	9811	-8.19244	0.000736184
hsa-let-7c-5p	CTSA	5476	-8.83066	0.000888153
hsa-miR-1296-5p	CTSA	5476	-8.83066	0.000888153
hsa-miR-152-3p	CTSA	5476	-8.83066	0.000888153
hsa-miR-1296-5p	CUL4A	8451	-9.25747	0.000964596
hsa-miR-193b-3p	CUL4A	8451	-9.25747	0.000964596
hsa-let-7c-5p	CUX1	1523	6.37176	0.000629284
hsa-miR-1287-5p	CUX1	1523	6.37176	0.000629284
hsa-miR-1296-5p	CUX1	1523	6.37176	0.000629284
hsa-miR-152-3p	CUX1	1523	6.37176	0.000629284
hsa-miR-24-3p	CUX1	1523	6.37176	0.000629284
hsa-miR-34a-5p	CUX1	1523	6.37176	0.000629284
hsa-miR-421	CUX1	1523	6.37176	0.000629284
hsa-miR-24-3p	CXCL12	6387	2.39515	0.000319552
hsa-let-7c-5p	CYP46A1	10858	7.21385	3.11434e-05
hsa-miR-1296-5p	DAB2	1601	1.14307	2.27955e-07
hsa-miR-1287-5p	DCAF6	55827	-21.7278	6.09971e-10
hsa-miR-1296-5p	DCAF6	55827	-21.7278	6.09971e-10
hsa-miR-34a-5p	DDAH2	23564	7.11475	0.000829926
hsa-miR-152-3p	DDB1	1642	20.134	1.22016e-09
hsa-miR-193b-3p	DDB1	1642	20.134	1.22016e-09
hsa-miR-34a-5p	DDX39A	10212	2.32268	9.39785e-05
hsa-miR-421	DDX39A	10212	2.32268	9.39785e-05
hsa-miR-181c-5p	DDX3Y	8653	11.5077	0.000209561
hsa-miR-181d-5p	DDX3Y	8653	11.5077	0.000209561
hsa-miR-421	DDX3Y	8653	11.5077	0.000209561
hsa-miR-185-5p	DENND2A	27147	8.16194	0.000124904
hsa-miR-181c-5p	DERL2	51009	-7.40992	0.000233612
hsa-miR-181d-5p	DERL2	51009	-7.40992	0.000233612
hsa-miR-34a-5p	DGLUCY	80017	9.31782	1.80029e-10
hsa-miR-34a-5p	DHCR7	1717	-1.6236	0.000924181
hsa-let-7c-5p	DHX9	1660	7.00082	0.000684963
hsa-miR-125a-5p	DHX9	1660	7.00082	0.000684963
hsa-miR-34a-5p	DHX9	1660	7.00082	0.000684963
hsa-miR-125a-5p	DIAPH1	1729	-1.43647	0.000386537
hsa-miR-185-5p	DIAPH1	1729	-1.43647	0.000386537
hsa-miR-24-3p	DIAPH1	1729	-1.43647	0.000386537
hsa-miR-34a-5p	DIAPH1	1729	-1.43647	0.000386537
hsa-miR-1287-5p	DIRAS1	148252	-2.45569	2.75145e-06
hsa-miR-24-3p	DIRAS1	148252	-2.45569	2.75145e-06
hsa-miR-483-5p	DIRAS1	148252	-2.45569	2.75145e-06
hsa-miR-181c-5p	DKC1	1736	-9.98199	0.000299098
hsa-miR-181d-5p	DKC1	1736	-9.98199	0.000299098
hsa-miR-34a-5p	DLGAP1-AS1	649446	1.40027	0.000498267
hsa-let-7c-5p	DMD	1756	7.45279	3.37939e-05
hsa-miR-152-3p	DMD	1756	7.45279	3.37939e-05
hsa-miR-34a-5p	DMD	1756	7.45279	3.37939e-05
hsa-miR-361-3p	DMD	1756	7.45279	3.37939e-05
hsa-miR-1287-5p	DMPK	1760	9.40271	1.69375e-05
hsa-miR-1296-5p	DMPK	1760	9.40271	1.69375e-05
hsa-miR-185-5p	DMPK	1760	9.40271	1.69375e-05
hsa-miR-24-3p	DMPK	1760	9.40271	1.69375e-05
hsa-miR-345-5p	DMPK	1760	9.40271	1.69375e-05
hsa-miR-34a-5p	DMPK	1760	9.40271	1.69375e-05
hsa-miR-361-3p	DMPK	1760	9.40271	1.69375e-05
hsa-miR-34a-5p	DMTN	2039	6.96231	0.00094095
hsa-miR-125a-5p	DNAJA4	55466	9.02744	0.000685321
hsa-miR-185-5p	DNAJB6	10049	-22.6141	1.74417e-11
hsa-miR-34a-5p	DNAJB6	10049	-22.6141	1.74417e-11
hsa-let-7c-5p	DNAJC11	55735	9.98858	0.000264087
hsa-miR-193b-3p	DNAJC11	55735	9.98858	0.000264087
hsa-miR-193b-3p	DNAJC9	23234	8.91535	0.000824022
hsa-miR-34a-5p	DNAJC9	23234	8.91535	0.000824022
hsa-miR-181c-5p	DNMT3A	1788	9.10016	5.30666e-06
hsa-miR-181d-5p	DNMT3A	1788	9.10016	5.30666e-06
hsa-miR-193b-3p	DNMT3A	1788	9.10016	5.30666e-06
hsa-miR-24-3p	DNMT3A	1788	9.10016	5.30666e-06
hsa-miR-34a-5p	DNMT3A	1788	9.10016	5.30666e-06
hsa-miR-34a-5p	DPAGT1	1798	7.776	7.0104e-05
hsa-miR-181c-5p	DRAM1	55332	8.18981	0.000622632
hsa-miR-181d-5p	DRAM1	55332	8.18981	0.000622632
hsa-miR-193b-3p	DRAM1	55332	8.18981	0.000622632
hsa-miR-34a-5p	DRAM1	55332	8.18981	0.000622632
hsa-miR-181c-5p	DSC3	1825	8.80713	0.000440087
hsa-let-7c-5p	DUSP6	1848	-1.24139	0.000587065
hsa-miR-125a-5p	DUSP6	1848	-1.24139	0.000587065
hsa-miR-181c-3p	DYNC2LI1	51626	3.18628	0.000947252
hsa-miR-34a-5p	DYNC2LI1	51626	3.18628	0.000947252
hsa-let-7c-5p	EEF2	1938	19.6365	4.18031e-08
hsa-miR-125a-5p	EEF2	1938	19.6365	4.18031e-08
hsa-miR-185-5p	EEF2	1938	19.6365	4.18031e-08
hsa-miR-193b-3p	EEF2	1938	19.6365	4.18031e-08
hsa-miR-125a-5p	EFEMP1	2202	3.37746	5.78377e-05
hsa-miR-193b-3p	EFEMP1	2202	3.37746	5.78377e-05
hsa-let-7c-5p	EIF2AK1	27102	-7.90493	0.000117849
hsa-miR-34a-5p	EIF2AK1	27102	-7.90493	0.000117849
hsa-miR-34a-5p	EIF3G	8666	8.25635	4.94409e-06
hsa-let-7c-5p	EIF4G1	1981	22.2797	9.84924e-10
hsa-miR-181c-3p	EIF4G1	1981	22.2797	9.84924e-10
hsa-miR-185-5p	EIF4G1	1981	22.2797	9.84924e-10
hsa-miR-193b-3p	EIF4G1	1981	22.2797	9.84924e-10
hsa-miR-24-3p	EIF4G1	1981	22.2797	9.84924e-10
hsa-miR-34a-5p	EIF4G1	1981	22.2797	9.84924e-10
hsa-miR-361-3p	EIF4G1	1981	22.2797	9.84924e-10
hsa-miR-24-3p	EIF4G3	8672	-8.17748	7.73454e-05
hsa-miR-34a-5p	EIF4G3	8672	-8.17748	7.73454e-05
hsa-miR-34a-5p	ELP5	23587	9.61714	9.87231e-05
hsa-let-7c-5p	EMC1	23065	-22.233	2.61864e-11
hsa-miR-193b-3p	EMC1	23065	-22.233	2.61864e-11
hsa-miR-24-3p	EMC1	23065	-22.233	2.61864e-11
hsa-miR-34a-5p	EMC1	23065	-22.233	2.61864e-11
hsa-miR-24-3p	EMC3	55831	-25.4543	4.11468e-12
hsa-miR-193b-3p	EML3	256364	9.5776	1.99866e-05
hsa-let-7c-5p	ENC1	8507	11.4746	4.18554e-05
hsa-miR-34a-5p	ENC1	8507	11.4746	4.18554e-05
hsa-miR-24-3p	ENTPD4	9583	8.75024	0.000911694
hsa-miR-34a-5p	ENTPD4	9583	8.75024	0.000911694
hsa-miR-181c-5p	ENY2	56943	2.23992	6.90822e-05
hsa-miR-181d-5p	ENY2	56943	2.23992	6.90822e-05
hsa-miR-34a-5p	ENY2	56943	2.23992	6.90822e-05
hsa-miR-421	ENY2	56943	2.23992	6.90822e-05
hsa-let-7c-5p	EP400	57634	-7.87396	0.000859458
hsa-miR-185-5p	EP400	57634	-7.87396	0.000859458
hsa-miR-24-3p	EP400	57634	-7.87396	0.000859458
hsa-let-7c-5p	EPC2	26122	7.96957	0.000452674
hsa-miR-181c-5p	EPC2	26122	7.96957	0.000452674
hsa-miR-181d-5p	EPC2	26122	7.96957	0.000452674
hsa-let-7c-5p	EPM2AIP1	9852	5.67208	1.96984e-05
hsa-miR-34a-5p	EPM2AIP1	9852	5.67208	1.96984e-05
hsa-miR-125a-5p	EPS15L1	58513	21.5635	1.57431e-12
hsa-miR-185-5p	EPS15L1	58513	21.5635	1.57431e-12
hsa-miR-34a-5p	EPS15L1	58513	21.5635	1.57431e-12
hsa-miR-34a-5p	ERAL1	26284	-7.69426	0.000545578
hsa-let-7c-5p	ETNK1	55500	-11.6048	1.61753e-10
hsa-miR-185-5p	ETNK1	55500	-11.6048	1.61753e-10
hsa-miR-34a-5p	ETNK1	55500	-11.6048	1.61753e-10
hsa-miR-421	ETNK1	55500	-11.6048	1.61753e-10
hsa-let-7c-5p	ETS2	2114	9.04804	2.96237e-10
hsa-miR-34a-5p	ETS2	2114	9.04804	2.96237e-10
hsa-let-7c-5p	EWSR1	2130	-10.1561	1.54386e-06
hsa-miR-181d-5p	EWSR1	2130	-10.1561	1.54386e-06
hsa-miR-34a-5p	FAHD1	81889	6.98331	8.78506e-05
hsa-miR-483-5p	FAHD1	81889	6.98331	8.78506e-05
hsa-let-7c-5p	FAM120A	23196	9.86901	3.7343e-06
hsa-miR-125a-5p	FAM120A	23196	9.86901	3.7343e-06
hsa-miR-1296-5p	FAM120A	23196	9.86901	3.7343e-06
hsa-miR-152-3p	FAM120A	23196	9.86901	3.7343e-06
hsa-miR-193b-3p	FAM120A	23196	9.86901	3.7343e-06
hsa-miR-24-3p	FAM120A	23196	9.86901	3.7343e-06
hsa-miR-24-3p	FAM133B	257415	7.98745	9.40378e-07
hsa-miR-181c-3p	FAM193B	54540	-10.7023	0.000126266
hsa-miR-125a-5p	FAM20B	9917	1.76967	3.57309e-05
hsa-miR-193b-3p	FAM20B	9917	1.76967	3.57309e-05
hsa-miR-34a-5p	FAM20B	9917	1.76967	3.57309e-05
hsa-miR-181c-5p	FAM214A	56204	-8.10066	0.000739691
hsa-miR-181d-5p	FAM214A	56204	-8.10066	0.000739691
hsa-miR-34a-5p	FAM214A	56204	-8.10066	0.000739691
hsa-miR-421	FAM214A	56204	-8.10066	0.000739691
hsa-let-7c-5p	FAM222B	55731	8.99618	0.000637491
hsa-miR-125a-5p	FAM222B	55731	8.99618	0.000637491
hsa-miR-34a-5p	FAM222B	55731	8.99618	0.000637491
hsa-miR-421	FAM222B	55731	8.99618	0.000637491
hsa-miR-24-3p	FAM234A	83986	9.45227	4.35814e-05
hsa-miR-34a-5p	FAM46A	55603	8.45532	0.000316771
hsa-miR-421	FAM46A	55603	8.45532	0.000316771
hsa-miR-483-5p	FAM46A	55603	8.45532	0.000316771
hsa-miR-181c-5p	FAM49B	51571	-21.5385	2.60064e-10
hsa-miR-34a-5p	FAM49B	51571	-21.5385	2.60064e-10
hsa-miR-361-3p	FAM49B	51571	-21.5385	2.60064e-10
hsa-let-7c-5p	FAM53C	51307	3.78002	1.05407e-05
hsa-miR-185-5p	FAM53C	51307	3.78002	1.05407e-05
hsa-miR-181c-5p	FAM91A1	157769	8.81875	5.20223e-07
hsa-miR-181d-5p	FAM91A1	157769	8.81875	5.20223e-07
hsa-miR-185-5p	FASTK	10922	9.30754	1.95783e-05
hsa-miR-34a-5p	FASTK	10922	9.30754	1.95783e-05
hsa-let-7c-5p	FAT1	2195	8.91584	3.72467e-05
hsa-miR-193b-3p	FAT1	2195	8.91584	3.72467e-05
hsa-miR-34a-5p	FAT1	2195	8.91584	3.72467e-05
hsa-miR-34a-5p	FBH1	84893	9.20438	0.000960589
hsa-miR-361-3p	FBH1	84893	9.20438	0.000960589
hsa-miR-34a-5p	FBRS	64319	-0.759129	0.00034048
hsa-miR-361-3p	FBRS	64319	-0.759129	0.00034048
hsa-let-7c-5p	FBXL20	84961	19.3532	3.29818e-12
hsa-miR-125a-5p	FBXL20	84961	19.3532	3.29818e-12
hsa-miR-24-3p	FBXO36	130888	6.58317	0.000378392
hsa-miR-24-3p	FBXO9	26268	2.18405	0.000301178
hsa-miR-34a-5p	FBXO9	26268	2.18405	0.000301178
hsa-let-7c-5p	FBXW2	26190	-23.181	2.10284e-11
hsa-miR-24-3p	FCGRT	2217	7.46421	0.000766287
hsa-miR-1296-5p	FDFT1	2222	7.04871	7.25867e-05
hsa-miR-185-5p	FDFT1	2222	7.04871	7.25867e-05
hsa-let-7c-5p	FLNB	2317	10.8813	0.000477781
hsa-miR-193b-3p	FLNB	2317	10.8813	0.000477781
hsa-miR-24-3p	FLNB	2317	10.8813	0.000477781
hsa-miR-361-3p	FLNB	2317	10.8813	0.000477781
hsa-miR-193b-3p	FMO5	2330	-8.10276	1.37148e-06
hsa-miR-451a	FNTA	2339	6.0206	3.56031e-05
hsa-miR-34a-5p	FSTL3	10272	23.6335	5.53263e-10
hsa-miR-361-3p	FSTL3	10272	23.6335	5.53263e-10
hsa-miR-152-3p	FXR1	8087	7.93224	0.00011409
hsa-miR-34a-5p	FXR1	8087	7.93224	0.00011409
hsa-miR-34a-5p	FYN	2534	6.56451	4.16177e-05
hsa-miR-152-3p	FYTTD1	84248	1.9841	7.42074e-05
hsa-miR-421	FYTTD1	84248	1.9841	7.42074e-05
hsa-miR-34a-5p	FZR1	51343	7.25559	0.000527308
hsa-miR-24-3p	G6PD	2539	-1.22989	0.000101778
hsa-miR-34a-5p	G6PD	2539	-1.22989	0.000101778
hsa-miR-483-5p	GAB2	9846	8.77602	0.000598176
hsa-miR-125a-5p	GABARAPL1	23710	2.22544	0.000386036
hsa-miR-361-3p	GABARAPL1	23710	2.22544	0.000386036
hsa-miR-34a-5p	GAREM	64762	-2.54934	3.30632e-05
hsa-miR-361-3p	GAS6	2621	6.38538	1.4556e-05
hsa-let-7c-5p	GATAD2A	54815	-9.70856	3.78126e-06
hsa-miR-1287-5p	GATAD2A	54815	-9.70856	3.78126e-06
hsa-let-7c-5p	GATAD2B	57459	7.16021	1.20519e-07
hsa-miR-125a-5p	GATAD2B	57459	7.16021	1.20519e-07
hsa-miR-1296-5p	GATAD2B	57459	7.16021	1.20519e-07
hsa-miR-193b-3p	GATAD2B	57459	7.16021	1.20519e-07
hsa-miR-34a-5p	GATAD2B	57459	7.16021	1.20519e-07
hsa-miR-361-3p	GATAD2B	57459	7.16021	1.20519e-07
hsa-miR-24-3p	GCLM	2730	6.0739	0.000452946
hsa-miR-185-5p	GCN1L1	10985	-0.81417	2.00164e-05
hsa-miR-193b-3p	GCN1L1	10985	-0.81417	2.00164e-05
hsa-miR-345-5p	GCN1L1	10985	-0.81417	2.00164e-05
hsa-miR-361-3p	GCN1L1	10985	-0.81417	2.00164e-05
hsa-let-7c-5p	GDE1	51573	-7.56976	2.2551e-05
hsa-miR-125a-5p	GDE1	51573	-7.56976	2.2551e-05
hsa-miR-34a-5p	GDE1	51573	-7.56976	2.2551e-05
hsa-miR-421	GDE1	51573	-7.56976	2.2551e-05
hsa-miR-483-5p	GDE1	51573	-7.56976	2.2551e-05
hsa-let-7c-5p	GGA3	23163	7.64877	6.95352e-05
hsa-miR-34a-5p	GGA3	23163	7.64877	6.95352e-05
hsa-miR-361-3p	GGA3	23163	7.64877	6.95352e-05
hsa-miR-185-5p	GIGYF2	26058	5.54502	0.000846245
hsa-miR-193b-3p	GIGYF2	26058	5.54502	0.000846245
hsa-miR-34a-5p	GIGYF2	26058	5.54502	0.000846245
hsa-let-7c-5p	GJC1	10052	20.5408	1.1093e-08
hsa-miR-34a-5p	GJC1	10052	20.5408	1.1093e-08
hsa-miR-421	GJC1	10052	20.5408	1.1093e-08
hsa-miR-34a-5p	GLA	2717	3.10162	0.000745978
hsa-let-7c-5p	GLMP	112770	-5.88042	0.00083114
hsa-miR-34a-5p	GLMP	112770	-5.88042	0.00083114
hsa-miR-483-5p	GLMP	112770	-5.88042	0.00083114
hsa-miR-125a-5p	GLRB	2743	9.13216	0.000391639
hsa-miR-34a-5p	GLTP	51228	-8.42775	0.000317723
hsa-miR-1296-5p	GLYR1	84656	11.2262	0.000107455
hsa-miR-152-3p	GLYR1	84656	11.2262	0.000107455
hsa-miR-185-5p	GLYR1	84656	11.2262	0.000107455
hsa-miR-193b-3p	GLYR1	84656	11.2262	0.000107455
hsa-miR-24-3p	GLYR1	84656	11.2262	0.000107455
hsa-miR-361-3p	GLYR1	84656	11.2262	0.000107455
hsa-let-7c-5p	GMFB	2764	7.83603	6.06494e-07
hsa-miR-152-3p	GMFB	2764	7.83603	6.06494e-07
hsa-miR-185-5p	GMFB	2764	7.83603	6.06494e-07
hsa-miR-24-3p	GMFB	2764	7.83603	6.06494e-07
hsa-miR-34a-5p	GMFB	2764	7.83603	6.06494e-07
hsa-miR-421	GMFB	2764	7.83603	6.06494e-07
hsa-let-7c-5p	GNB1	2782	1.99574	6.78339e-07
hsa-miR-1287-5p	GNB1	2782	1.99574	6.78339e-07
hsa-miR-152-3p	GNB1	2782	1.99574	6.78339e-07
hsa-miR-181c-5p	GNB1	2782	1.99574	6.78339e-07
hsa-miR-193b-3p	GNB1	2782	1.99574	6.78339e-07
hsa-miR-345-5p	GNB1	2782	1.99574	6.78339e-07
hsa-let-7c-5p	GNB2	2783	-8.63256	0.00058194
hsa-miR-125a-5p	GNB2	2783	-8.63256	0.00058194
hsa-miR-185-5p	GNB2L1	10399	6.13213	0.000522664
hsa-miR-193b-3p	GNB2L1	10399	6.13213	0.000522664
hsa-miR-34a-5p	GNB2L1	10399	6.13213	0.000522664
hsa-miR-483-5p	GNE	10020	-1.67615	0.000366304
hsa-miR-24-3p	GNPAT	8443	-24.1902	2.18574e-11
hsa-miR-34a-5p	GNPDA1	10007	8.11088	1.57104e-09
hsa-miR-421	GNPDA1	10007	8.11088	1.57104e-09
hsa-let-7c-5p	GNS	2799	19.9593	4.24605e-09
hsa-miR-152-3p	GNS	2799	19.9593	4.24605e-09
hsa-miR-181c-5p	GNS	2799	19.9593	4.24605e-09
hsa-miR-181d-5p	GNS	2799	19.9593	4.24605e-09
hsa-miR-125a-5p	GOLGA8A	23015	11.2756	7.60495e-08
hsa-let-7c-5p	GORASP2	26003	20.3454	6.97368e-09
hsa-miR-24-3p	GORASP2	26003	20.3454	6.97368e-09
hsa-miR-34a-5p	GORASP2	26003	20.3454	6.97368e-09
hsa-let-7c-5p	GPATCH8	23131	9.04631	2.02508e-10
hsa-miR-24-3p	GPATCH8	23131	9.04631	2.02508e-10
hsa-let-7c-5p	GPBP1L1	60313	10.0288	0.000341952
hsa-miR-24-3p	GPBP1L1	60313	10.0288	0.000341952
hsa-miR-34a-5p	GPC3	2719	-1.72729	3.39479e-05
hsa-miR-361-3p	GPD1	2819	19.632	6.23533e-09
hsa-miR-451a	GPR133	283383	7.57815	0.000173157
hsa-miR-181c-5p	GPR137B	7107	0.933097	0.000736417
hsa-miR-483-5p	GPR137B	7107	0.933097	0.000736417
hsa-let-7c-5p	GPR161	23432	20.4784	2.12901e-13
hsa-miR-152-3p	GPR161	23432	20.4784	2.12901e-13
hsa-miR-34a-5p	GPR161	23432	20.4784	2.12901e-13
hsa-miR-185-5p	GPX8	493869	1.37004	0.000793406
hsa-miR-125a-5p	GRN	2896	10.2513	1.60427e-08
hsa-miR-1296-5p	GRN	2896	10.2513	1.60427e-08
hsa-miR-193b-3p	GRN	2896	10.2513	1.60427e-08
hsa-miR-34a-5p	GRN	2896	10.2513	1.60427e-08
hsa-miR-34a-5p	GTF2F1	2962	-8.56667	1.25747e-09
hsa-miR-34a-5p	GTF2IRD2	84163	5.96797	9.7159e-06
hsa-let-7c-5p	GTF3C2	2976	7.73986	0.000482196
hsa-miR-24-3p	GTF3C2	2976	7.73986	0.000482196
hsa-miR-34a-5p	GTF3C2	2976	7.73986	0.000482196
hsa-miR-181c-5p	GTPBP3	84705	-9.77067	1.70231e-15
hsa-miR-181d-5p	GTPBP3	84705	-9.77067	1.70231e-15
hsa-let-7c-5p	GTPBP4	23560	8.58098	1.36352e-09
hsa-miR-193b-3p	HAUS8	93323	6.75561	0.000372724
hsa-miR-34a-5p	HAUS8	93323	6.75561	0.000372724
hsa-let-7c-5p	HBP1	26959	9.2863	7.13242e-06
hsa-miR-125a-5p	HBP1	26959	9.2863	7.13242e-06
hsa-miR-34a-5p	HBP1	26959	9.2863	7.13242e-06
hsa-miR-24-3p	HCFC1R1	54985	-7.13682	2.89058e-07
hsa-miR-24-3p	HDGFL2	84717	-1.83191	0.000395814
hsa-miR-361-3p	HDGFL2	84717	-1.83191	0.000395814
hsa-miR-34a-5p	HEATR5A	25938	8.67324	0.000108689
hsa-miR-483-5p	HEATR5A	25938	8.67324	0.000108689
hsa-miR-193b-3p	HEMK1	51409	-8.03068	0.0001006
hsa-let-7c-5p	HERPUD2	64224	8.89581	1.18529e-08
hsa-miR-24-3p	HERPUD2	64224	8.89581	1.18529e-08
hsa-miR-34a-5p	HERPUD2	64224	8.89581	1.18529e-08
hsa-miR-34a-5p	HGS	9146	4.19702	2.98864e-05
hsa-miR-24-3p	HINT1	3094	1.78201	0.000480045
hsa-let-7c-5p	HIVEP2	3097	23.3094	1.22694e-09
hsa-miR-152-3p	HIVEP2	3097	23.3094	1.22694e-09
hsa-miR-24-3p	HIVEP2	3097	23.3094	1.22694e-09
hsa-miR-24-3p	HLA-E	3133	24.2063	2.85883e-11
hsa-miR-1296-5p	HNRNPH1	3187	4.9948	7.10967e-05
hsa-miR-181c-5p	HNRNPH1	3187	4.9948	7.10967e-05
hsa-miR-181d-5p	HNRNPH1	3187	4.9948	7.10967e-05
hsa-miR-193b-3p	HNRNPH1	3187	4.9948	7.10967e-05
hsa-miR-34a-5p	HNRNPH1	3187	4.9948	7.10967e-05
hsa-miR-451a	HNRNPH1	3187	4.9948	7.10967e-05
hsa-miR-193b-3p	HNRNPL	3191	8.39196	0.000293412
hsa-miR-34a-5p	HNRNPL	3191	8.39196	0.000293412
hsa-let-7c-5p	HSP90B1	7184	20.9217	6.95749e-09
hsa-miR-1287-5p	HSP90B1	7184	20.9217	6.95749e-09
hsa-miR-152-3p	HSP90B1	7184	20.9217	6.95749e-09
hsa-miR-181c-5p	HSP90B1	7184	20.9217	6.95749e-09
hsa-miR-181d-5p	HSP90B1	7184	20.9217	6.95749e-09
hsa-miR-193b-3p	HSP90B1	7184	20.9217	6.95749e-09
hsa-miR-24-3p	HSP90B1	7184	20.9217	6.95749e-09
hsa-miR-34a-5p	HSPA2	3306	-1.45464	1.05664e-06
hsa-miR-34a-5p	HSPBAP1	79663	1.14757	0.000967867
hsa-let-7c-5p	HSPH1	10808	11.0172	0.000252153
hsa-miR-152-3p	HSPH1	10808	11.0172	0.000252153
hsa-miR-181d-5p	HSPH1	10808	11.0172	0.000252153
hsa-miR-193b-3p	HSPH1	10808	11.0172	0.000252153
hsa-miR-421	HSPH1	10808	11.0172	0.000252153
hsa-miR-34a-5p	ICAM2	3384	-1.33077	0.000805983
hsa-miR-144-5p	ID4	3400	-1.43238	1.18711e-05
hsa-miR-181c-5p	ID4	3400	-1.43238	1.18711e-05
hsa-miR-181d-5p	ID4	3400	-1.43238	1.18711e-05
hsa-miR-185-5p	ID4	3400	-1.43238	1.18711e-05
hsa-miR-34a-5p	ID4	3400	-1.43238	1.18711e-05
hsa-miR-421	ID4	3400	-1.43238	1.18711e-05
hsa-miR-34a-5p	IFI27L1	122509	7.41616	6.98962e-05
hsa-let-7c-5p	IFI44L	10964	-8.94985	0.000628805
hsa-miR-185-5p	IFI44L	10964	-8.94985	0.000628805
hsa-miR-34a-5p	IFI44L	10964	-8.94985	0.000628805
hsa-let-7c-5p	IFT122	55764	7.91287	5.56049e-05
hsa-miR-34a-5p	IFT122	55764	7.91287	5.56049e-05
hsa-miR-1296-5p	IFT80	57560	8.12866	1.63085e-05
hsa-miR-24-3p	IL17REL	400935	-1.56834	0.00032464
hsa-miR-24-3p	IL1R1	3554	-9.30657	6.8003e-05
hsa-miR-34a-5p	IL33	90865	6.40619	0.000512104
hsa-miR-24-3p	IMPDH1	3614	9.76411	0.00036477
hsa-miR-34a-5p	IMPDH1	3614	9.76411	0.00036477
hsa-miR-34a-5p	IMPDH2	3615	6.06382	1.82902e-05
hsa-miR-24-3p	INO80	54617	8.90038	0.000966476
hsa-miR-24-3p	INPP4B	8821	7.41503	0.000390862
hsa-miR-34a-5p	INTS10	55174	1.6114	3.0883e-05
hsa-miR-193b-3p	IPO4	79711	9.41653	9.62733e-06
hsa-miR-345-5p	IPO4	79711	9.41653	9.62733e-06
hsa-miR-1296-5p	IPO5	3843	19.4401	3.07612e-08
hsa-miR-152-3p	IPO5	3843	19.4401	3.07612e-08
hsa-miR-181c-5p	IPO5	3843	19.4401	3.07612e-08
hsa-miR-181d-5p	IPO5	3843	19.4401	3.07612e-08
hsa-miR-34a-5p	IPO5	3843	19.4401	3.07612e-08
hsa-miR-421	IPO5	3843	19.4401	3.07612e-08
hsa-miR-185-5p	IQSEC2	23096	8.0657	3.09125e-08
hsa-miR-34a-5p	IQSEC2	23096	8.0657	3.09125e-08
hsa-miR-152-3p	IRF3	3661	-9.12035	0.000538145
hsa-miR-34a-5p	IRF3	3661	-9.12035	0.000538145
hsa-miR-361-3p	IRF3	3661	-9.12035	0.000538145
hsa-miR-1287-5p	ITPA	3704	-8.94035	0.000806006
hsa-miR-34a-5p	ITPR3	3710	7.52258	1.27329e-05
hsa-let-7c-5p	ITPRID2	6744	9.95676	0.000134845
hsa-miR-24-3p	ITPRID2	6744	9.95676	0.000134845
hsa-miR-34a-5p	ITPRID2	6744	9.95676	0.000134845
hsa-let-7c-5p	ITSN2	50618	1.72844	0.000243039
hsa-miR-34a-5p	ITSN2	50618	1.72844	0.000243039
hsa-let-7c-5p	JMJD4	65094	-6.25107	0.000657055
hsa-miR-34a-5p	JMJD4	65094	-6.25107	0.000657055
hsa-miR-361-3p	JMJD4	65094	-6.25107	0.000657055
hsa-let-7c-5p	KANK3	256949	20.4857	1.93828e-09
hsa-miR-34a-5p	KANK3	256949	20.4857	1.93828e-09
hsa-miR-152-3p	KANSL1	284058	10.7339	0.000125685
hsa-miR-193b-3p	KANSL1	284058	10.7339	0.000125685
hsa-miR-34a-5p	KANSL1	284058	10.7339	0.000125685
hsa-miR-421	KANSL1	284058	10.7339	0.000125685
hsa-miR-421	KAZN	23254	10.8927	2.37768e-13
hsa-miR-34a-5p	KDM4C	23081	-8.26105	1.55057e-09
hsa-let-7c-5p	KDM5C	8242	9.15128	0.000758743
hsa-miR-24-3p	KDM5C	8242	9.15128	0.000758743
hsa-let-7c-5p	KIAA0355	9710	23.5742	2.45181e-11
hsa-miR-1287-5p	KIAA0355	9710	23.5742	2.45181e-11
hsa-miR-34a-5p	KIAA0355	9710	23.5742	2.45181e-11
hsa-let-7c-5p	KIAA0930	23313	8.25994	0.000171514
hsa-miR-345-5p	KIAA0930	23313	8.25994	0.000171514
hsa-miR-185-5p	KITLG	4254	3.09316	0.000396709
hsa-miR-34a-5p	KITLG	4254	3.09316	0.000396709
hsa-miR-1247-5p	KLC2	64837	2.07915	0.000156773
hsa-miR-125a-5p	KLC2	64837	2.07915	0.000156773
hsa-miR-1287-5p	KLC2	64837	2.07915	0.000156773
hsa-miR-24-3p	KLC2	64837	2.07915	0.000156773
hsa-miR-34a-5p	KLC2	64837	2.07915	0.000156773
hsa-miR-181c-5p	KLF3	51274	8.57588	9.31728e-05
hsa-miR-181d-5p	KLF3	51274	8.57588	9.31728e-05
hsa-miR-24-3p	KLF3	51274	8.57588	9.31728e-05
hsa-miR-34a-5p	KLF3	51274	8.57588	9.31728e-05
hsa-let-7c-5p	KLHDC8B	200942	-1.61499	6.907e-05
hsa-miR-34a-5p	KLHDC8B	200942	-1.61499	6.907e-05
hsa-miR-181c-5p	KLHL5	51088	8.29807	2.43337e-05
hsa-miR-181d-5p	KLHL5	51088	8.29807	2.43337e-05
hsa-miR-181c-5p	KRIT1	889	7.42506	0.000113269
hsa-miR-181d-5p	KRIT1	889	7.42506	0.000113269
hsa-miR-24-3p	KRIT1	889	7.42506	0.000113269
hsa-miR-181c-5p	KTN1	3895	-8.96104	0.000882279
hsa-miR-34a-5p	KTN1	3895	-8.96104	0.000882279
hsa-miR-193b-3p	KXD1	79036	-7.66642	0.000803906
hsa-miR-34a-5p	KXD1	79036	-7.66642	0.000803906
hsa-miR-125a-5p	LARP4	113251	9.09725	1.07344e-10
hsa-miR-34a-5p	LARP4	113251	9.09725	1.07344e-10
hsa-miR-181c-5p	LATS2	26524	1.7236	0.000572316
hsa-miR-24-3p	LATS2	26524	1.7236	0.000572316
hsa-let-7c-5p	LDHA	3939	-7.04171	0.000170255
hsa-miR-24-3p	LDHA	3939	-7.04171	0.000170255
hsa-miR-34a-5p	LDHA	3939	-7.04171	0.000170255
hsa-miR-361-3p	LDHA	3939	-7.04171	0.000170255
hsa-let-7c-5p	LDHB	3945	9.72481	0.000920302
hsa-miR-185-5p	LDHB	3945	9.72481	0.000920302
hsa-miR-24-3p	LDHB	3945	9.72481	0.000920302
hsa-miR-34a-5p	LDHB	3945	9.72481	0.000920302
hsa-let-7c-5p	LDLR	3949	8.62976	0.000882634
hsa-miR-125a-5p	LDLR	3949	8.62976	0.000882634
hsa-miR-152-3p	LDLR	3949	8.62976	0.000882634
hsa-miR-181c-5p	LDLR	3949	8.62976	0.000882634
hsa-miR-181d-5p	LDLR	3949	8.62976	0.000882634
hsa-miR-185-5p	LDLR	3949	8.62976	0.000882634
hsa-miR-34a-5p	LDLR	3949	8.62976	0.000882634
hsa-miR-185-5p	LETMD1	25875	9.3315	0.00055549
hsa-miR-34a-5p	LETMD1	25875	9.3315	0.00055549
hsa-miR-181c-5p	LHFPL2	10184	21.1684	3.3384e-09
hsa-miR-181d-5p	LHFPL2	10184	21.1684	3.3384e-09
hsa-miR-185-5p	LHFPL2	10184	21.1684	3.3384e-09
hsa-miR-125a-5p	LIFR	3977	18.732	2.36196e-08
hsa-miR-1296-5p	LIFR	3977	18.732	2.36196e-08
hsa-miR-181c-5p	LIFR	3977	18.732	2.36196e-08
hsa-miR-181d-5p	LIFR	3977	18.732	2.36196e-08
hsa-miR-185-5p	LIFR	3977	18.732	2.36196e-08
hsa-miR-421	LIFR	3977	18.732	2.36196e-08
hsa-let-7c-5p	LIMD2	80774	2.65755	0.000903318
hsa-miR-24-3p	LIMD2	80774	2.65755	0.000903318
hsa-miR-34a-5p	LIMD2	80774	2.65755	0.000903318
hsa-miR-193b-3p	LIMK1	3984	8.66022	6.98319e-10
hsa-miR-24-3p	LIMK1	3984	8.66022	6.98319e-10
hsa-miR-1287-5p	LITAF	9516	-24.4057	4.59329e-12
hsa-miR-181c-5p	LITAF	9516	-24.4057	4.59329e-12
hsa-miR-24-3p	LITAF	9516	-24.4057	4.59329e-12
hsa-miR-34a-5p	LITAF	9516	-24.4057	4.59329e-12
hsa-miR-421	LITAF	9516	-24.4057	4.59329e-12
hsa-let-7c-5p	LMNA	4000	8.75958	0.000130326
hsa-miR-152-3p	LMNA	4000	8.75958	0.000130326
hsa-miR-34a-5p	LMNA	4000	8.75958	0.000130326
hsa-miR-34a-5p	LPIN2	9663	9.06396	0.000716828
hsa-miR-152-3p	LPP	4026	-11.2737	0.00038052
hsa-miR-193b-3p	LPP	4026	-11.2737	0.00038052
hsa-miR-421	LPP	4026	-11.2737	0.00038052
hsa-let-7c-5p	LRRC20	55222	20.9885	1.08646e-09
hsa-miR-24-3p	LRRC32	2615	8.69313	1.36705e-05
hsa-let-7c-5p	LRRC58	116064	9.7623	2.02378e-11
hsa-miR-125a-5p	LRRC58	116064	9.7623	2.02378e-11
hsa-miR-181c-5p	LRRC58	116064	9.7623	2.02378e-11
hsa-miR-181d-5p	LRRC58	116064	9.7623	2.02378e-11
hsa-miR-185-5p	LRRC58	116064	9.7623	2.02378e-11
hsa-miR-24-3p	LRRC58	116064	9.7623	2.02378e-11
hsa-miR-34a-5p	LRRC58	116064	9.7623	2.02378e-11
hsa-miR-421	LRRC58	116064	9.7623	2.02378e-11
hsa-miR-34a-5p	LRRFIP1	9208	8.00173	0.000118823
hsa-miR-34a-5p	LTBR	4055	9.99243	0.000333216
hsa-miR-125a-5p	LYPLA2	11313	19.6065	1.04483e-12
hsa-miR-193b-3p	LYPLA2	11313	19.6065	1.04483e-12
hsa-let-7c-5p	LYSMD3	116068	22.0959	1.29542e-09
hsa-miR-421	LYSMD3	116068	22.0959	1.29542e-09
hsa-miR-185-5p	LZTR1	8216	-3.78353	0.000186944
hsa-let-7c-5p	M6PR	4074	20.0545	5.66521e-09
hsa-miR-34a-5p	M6PR	4074	20.0545	5.66521e-09
hsa-miR-361-3p	M6PR	4074	20.0545	5.66521e-09
hsa-let-7c-5p	MACF1	23499	9.62443	8.32293e-06
hsa-miR-125a-5p	MACF1	23499	9.62443	8.32293e-06
hsa-miR-1296-5p	MACF1	23499	9.62443	8.32293e-06
hsa-miR-34a-5p	MACF1	23499	9.62443	8.32293e-06
hsa-miR-193b-3p	MAGED2	10916	6.52622	0.000148034
hsa-miR-34a-5p	MAN2B1	4125	-23.3467	4.58061e-11
hsa-miR-34a-5p	MANBA	4126	3.34399	0.000149965
hsa-miR-34a-5p	MAPK11	5603	21.7979	1.09779e-09
hsa-miR-24-3p	MAPK7	5598	-2.59103	0.000137094
hsa-let-7c-5p	MAPT	4137	8.25658	1.86517e-05
hsa-miR-34a-5p	MAPT	4137	8.25658	1.86517e-05
hsa-miR-34a-5p	MARCH2	51257	19.4815	3.5882e-08
hsa-miR-34a-5p	MARCH5	54708	8.20482	5.87419e-06
hsa-let-7c-5p	MARCH7	64844	20.6471	3.16997e-09
hsa-miR-125a-5p	MARCH7	64844	20.6471	3.16997e-09
hsa-miR-152-3p	MARCH7	64844	20.6471	3.16997e-09
hsa-miR-361-3p	MARCH7	64844	20.6471	3.16997e-09
hsa-let-7c-5p	MASTL	84930	-7.51714	0.000138546
hsa-miR-34a-5p	MASTL	84930	-7.51714	0.000138546
hsa-miR-34a-5p	MBD5	55777	-9.26557	0.00078272
hsa-miR-185-5p	MCRIP1	348262	-1.24588	0.000236733
hsa-miR-34a-5p	MCRIP1	348262	-1.24588	0.000236733
hsa-miR-125a-5p	MCRS1	10445	8.67334	7.34985e-08
hsa-miR-193b-3p	MCRS1	10445	8.67334	7.34985e-08
hsa-miR-34a-5p	MDH1	4190	-23.2934	2.39896e-10
hsa-let-7c-5p	MDM2	4193	9.05602	0.000937653
hsa-miR-1287-5p	MDM2	4193	9.05602	0.000937653
hsa-miR-1296-5p	MDM2	4193	9.05602	0.000937653
hsa-miR-152-3p	MDM2	4193	9.05602	0.000937653
hsa-miR-181c-3p	MDM2	4193	9.05602	0.000937653
hsa-miR-185-5p	MDM2	4193	9.05602	0.000937653
hsa-miR-193b-3p	MDM2	4193	9.05602	0.000937653
hsa-miR-421	MDM2	4193	9.05602	0.000937653
hsa-miR-181c-5p	MDN1	23195	8.56872	0.000583779
hsa-miR-181d-5p	MDN1	23195	8.56872	0.000583779
hsa-miR-185-5p	MED17	9440	9.51915	1.23321e-05
hsa-miR-24-3p	MED17	9440	9.51915	1.23321e-05
hsa-miR-181c-5p	MED26	9441	-20.9291	2.27003e-09
hsa-miR-181d-5p	MED26	9441	-20.9291	2.27003e-09
hsa-let-7c-5p	MED6	10001	-9.06437	4.50149e-06
hsa-let-7c-5p	MEF2D	4209	8.97757	2.497e-05
hsa-miR-185-5p	MEF2D	4209	8.97757	2.497e-05
hsa-miR-24-3p	MEF2D	4209	8.97757	2.497e-05
hsa-miR-34a-5p	MEF2D	4209	8.97757	2.497e-05
hsa-miR-361-3p	MEF2D	4209	8.97757	2.497e-05
hsa-miR-421	MEF2D	4209	8.97757	2.497e-05
hsa-miR-34a-5p	METTL1	4234	-0.951603	0.000956616
hsa-miR-152-3p	METTL16	79066	6.51515	0.000212828
hsa-miR-193b-3p	METTL16	79066	6.51515	0.000212828
hsa-miR-34a-5p	METTL3	56339	8.70435	1.37679e-05
hsa-miR-185-5p	METTL9	51108	7.23373	0.000157683
hsa-miR-24-3p	METTL9	51108	7.23373	0.000157683
hsa-miR-193b-3p	MFAP3L	9848	8.93837	1.1546e-06
hsa-miR-421	MFAP3L	9848	8.93837	1.1546e-06
hsa-miR-193b-3p	MFN2	9927	-11.9058	8.41324e-08
hsa-miR-34a-5p	MFN2	9927	-11.9058	8.41324e-08
hsa-miR-125a-5p	MFSD9	84804	-2.34175	0.000704708
hsa-let-7c-5p	MGAT5	4249	19.4188	5.69274e-09
hsa-miR-1287-5p	MGAT5	4249	19.4188	5.69274e-09
hsa-miR-34a-5p	MICAL1	64780	7.72282	0.000106101
hsa-miR-181c-5p	MICAL3	57553	20.7199	7.2755e-09
hsa-miR-181c-5p	MIS12	79003	8.60007	2.27362e-05
hsa-miR-181d-5p	MIS12	79003	8.60007	2.27362e-05
hsa-miR-34a-5p	MMP1	4312	2.11062	0.000283826
hsa-miR-34a-5p	MPHOSPH9	10198	6.51499	7.15972e-06
hsa-miR-24-3p	MPI	4351	7.51323	2.68279e-06
hsa-miR-34a-5p	MPI	4351	7.51323	2.68279e-06
hsa-miR-34a-5p	MRNIP	51149	1.6967	3.53828e-06
hsa-miR-34a-5p	MRPL37	51253	10.1345	1.51018e-06
hsa-miR-361-3p	MRPL37	51253	10.1345	1.51018e-06
hsa-miR-152-3p	MRPS30	10884	-10.2975	8.16784e-06
hsa-miR-34a-5p	MRPS30	10884	-10.2975	8.16784e-06
hsa-miR-181c-5p	MRPS5	64969	7.32799	0.000611141
hsa-miR-181d-5p	MRPS5	64969	7.32799	0.000611141
hsa-miR-24-3p	MRPS5	64969	7.32799	0.000611141
hsa-miR-34a-5p	MS4A1	931	6.05144	3.61867e-05
hsa-let-7c-5p	MSH6	2956	-9.48065	0.000458993
hsa-miR-193b-3p	MSH6	2956	-9.48065	0.000458993
hsa-miR-34a-5p	MSH6	2956	-9.48065	0.000458993
hsa-let-7c-5p	MSMO1	6307	-8.33659	8.75768e-06
hsa-miR-34a-5p	MSMO1	6307	-8.33659	8.75768e-06
hsa-miR-1287-5p	MTA2	9219	9.79538	3.46621e-13
hsa-miR-1296-5p	MTA2	9219	9.79538	3.46621e-13
hsa-miR-24-3p	MTA2	9219	9.79538	3.46621e-13
hsa-miR-34a-5p	MTA2	9219	9.79538	3.46621e-13
hsa-miR-24-3p	MTFR1L	56181	20.3124	7.6854e-10
hsa-miR-34a-5p	MTFR1L	56181	20.3124	7.6854e-10
hsa-miR-181c-5p	MTHFD1L	25902	6.55269	0.000732111
hsa-miR-24-3p	MTHFD1L	25902	6.55269	0.000732111
hsa-miR-34a-5p	MTHFSD	64779	7.15203	4.96302e-07
hsa-miR-34a-5p	MTO1	25821	9.09682	3.96735e-10
hsa-let-7c-5p	MTOR	2475	6.33557	1.91815e-06
hsa-miR-125a-5p	MTOR	2475	6.33557	1.91815e-06
hsa-miR-421	MTOR	2475	6.33557	1.91815e-06
hsa-let-7c-5p	MTUS1	57509	-9.88869	0.000876088
hsa-miR-125a-5p	MTUS1	57509	-9.88869	0.000876088
hsa-miR-1296-5p	MTUS1	57509	-9.88869	0.000876088
hsa-miR-181c-5p	MTUS1	57509	-9.88869	0.000876088
hsa-miR-181d-5p	MTUS1	57509	-9.88869	0.000876088
hsa-miR-34a-5p	MVD	4597	-2.47304	9.34662e-07
hsa-miR-34a-5p	MX2	4600	8.153	2.54679e-05
hsa-miR-24-3p	MYADM	91663	23.5561	2.86149e-10
hsa-miR-34a-5p	MYADM	91663	23.5561	2.86149e-10
hsa-miR-361-3p	MYADM	91663	23.5561	2.86149e-10
hsa-miR-181c-5p	NAB1	4664	-23.0488	6.34833e-11
hsa-miR-181d-5p	NAB1	4664	-23.0488	6.34833e-11
hsa-miR-34a-5p	NAB1	4664	-23.0488	6.34833e-11
hsa-miR-421	NAB1	4664	-23.0488	6.34833e-11
hsa-miR-193b-3p	NACA	4666	19.4517	7.58717e-09
hsa-miR-421	NACA	4666	19.4517	7.58717e-09
hsa-miR-1296-5p	NAMPT	10135	9.75683	3.86105e-06
hsa-miR-34a-5p	NAMPT	10135	9.75683	3.86105e-06
hsa-let-7c-5p	NAP1L1	4673	2.20675	0.000202943
hsa-miR-181d-5p	NAP1L1	4673	2.20675	0.000202943
hsa-miR-24-3p	NAP1L1	4673	2.20675	0.000202943
hsa-miR-34a-5p	NAP1L1	4673	2.20675	0.000202943
hsa-miR-34a-5p	NAPA	8775	-8.48798	3.90349e-08
hsa-miR-1296-5p	NAPEPLD	222236	-6.67861	8.94667e-06
hsa-miR-193b-3p	NAPEPLD	222236	-6.67861	8.94667e-06
hsa-miR-34a-5p	NAPEPLD	222236	-6.67861	8.94667e-06
hsa-let-7c-5p	NAPG	8774	21.7345	4.88163e-10
hsa-miR-34a-5p	NAPG	8774	21.7345	4.88163e-10
hsa-miR-34a-5p	NAV2	89797	21.6499	1.38648e-10
hsa-miR-24-3p	NBR1	4077	10.7499	1.41362e-15
hsa-miR-34a-5p	NBR1	4077	10.7499	1.41362e-15
hsa-miR-193b-3p	NCAPH2	29781	22.5428	2.1341e-26
hsa-miR-152-3p	NCEH1	57552	9.27825	1.92194e-06
hsa-miR-24-3p	NCEH1	57552	9.27825	1.92194e-06
hsa-miR-34a-5p	NCEH1	57552	9.27825	1.92194e-06
hsa-miR-152-3p	NCKAP1	10787	7.68499	0.000177077
hsa-miR-181c-5p	NCKAP1	10787	7.68499	0.000177077
hsa-miR-24-3p	NCKAP1	10787	7.68499	0.000177077
hsa-miR-345-5p	NCKAP1	10787	7.68499	0.000177077
hsa-miR-421	NCKAP1	10787	7.68499	0.000177077
hsa-miR-125a-5p	NCL	4691	-8.3042	0.000135929
hsa-miR-1287-5p	NCL	4691	-8.3042	0.000135929
hsa-miR-193b-3p	NCL	4691	-8.3042	0.000135929
hsa-miR-34a-5p	NCL	4691	-8.3042	0.000135929
hsa-let-7c-5p	NCOA3	8202	-11.0224	0.000187206
hsa-miR-125a-5p	NCOA3	8202	-11.0224	0.000187206
hsa-miR-181c-5p	NCOA3	8202	-11.0224	0.000187206
hsa-miR-181d-5p	NCOA3	8202	-11.0224	0.000187206
hsa-miR-193b-3p	NCOA3	8202	-11.0224	0.000187206
hsa-miR-361-3p	NCOA3	8202	-11.0224	0.000187206
hsa-let-7c-5p	NCOR2	9612	20.4168	1.50829e-09
hsa-miR-125a-5p	NCOR2	9612	20.4168	1.50829e-09
hsa-miR-34a-5p	NCOR2	9612	20.4168	1.50829e-09
hsa-miR-125a-5p	NDFIP2	54602	-1.53177	0.000823148
hsa-miR-24-3p	NDUFA2	4695	6.67683	0.000397731
hsa-miR-181c-5p	NECAP1	25977	10.9906	4.67666e-14
hsa-miR-181d-5p	NECAP1	25977	10.9906	4.67666e-14
hsa-miR-193b-3p	NECAP1	25977	10.9906	4.67666e-14
hsa-miR-34a-5p	NECAP1	25977	10.9906	4.67666e-14
hsa-miR-421	NEDD9	4739	3.55932	0.000305731
hsa-miR-193b-3p	NEIL2	252969	-8.27564	0.000325251
hsa-miR-421	NEIL2	252969	-8.27564	0.000325251
hsa-let-7c-5p	NEK9	91754	1.58247	5.68693e-07
hsa-miR-193b-3p	NEK9	91754	1.58247	5.68693e-07
hsa-miR-24-3p	NEK9	91754	1.58247	5.68693e-07
hsa-miR-152-3p	NFKB1	4790	8.43335	0.000130433
hsa-miR-34a-5p	NFKB1	4790	8.43335	0.000130433
hsa-miR-24-3p	NFX1	4799	6.63574	0.000394831
hsa-miR-34a-5p	NFX1	4799	6.63574	0.000394831
hsa-miR-24-3p	NICN1	84276	4.03447	0.00020686
hsa-miR-34a-5p	NICN1	84276	4.03447	0.00020686
hsa-miR-181d-5p	NID2	22795	-7.17021	0.000404062
hsa-miR-34a-5p	NID2	22795	-7.17021	0.000404062
hsa-miR-34a-5p	NME7	29922	7.28603	2.44788e-06
hsa-let-7c-5p	NOLC1	9221	11.8874	3.70064e-05
hsa-miR-193b-3p	NONO	4841	-20.8054	1.99533e-10
hsa-miR-34a-5p	NOP58	51602	19.4617	6.00046e-09
hsa-miR-34a-5p	NOSTRIN	115677	6.35807	0.00048789
hsa-miR-185-5p	NOVA1	4857	-1.30559	0.000299554
hsa-miR-125a-5p	NPEPPS	9520	20.5628	8.70792e-09
hsa-let-7c-5p	NPLOC4	55666	-23.929	7.17232e-12
hsa-let-7c-5p	NR2C2	7182	8.28387	0.000123068
hsa-miR-1287-5p	NR2C2	7182	8.28387	0.000123068
hsa-miR-181c-5p	NR2C2	7182	8.28387	0.000123068
hsa-miR-185-5p	NR2C2	7182	8.28387	0.000123068
hsa-let-7c-5p	NR4A2	4929	8.77768	0.000723172
hsa-miR-185-5p	NR4A2	4929	8.77768	0.000723172
hsa-miR-34a-5p	NR4A2	4929	8.77768	0.000723172
hsa-miR-421	NR4A2	4929	8.77768	0.000723172
hsa-miR-181d-5p	NRDC	4898	10.5804	0.000167866
hsa-miR-421	NRDC	4898	10.5804	0.000167866
hsa-miR-483-5p	NRDC	4898	10.5804	0.000167866
hsa-let-7c-5p	NSD1	64324	-23.0557	5.84095e-15
hsa-miR-181d-5p	NSD1	64324	-23.0557	5.84095e-15
hsa-miR-193b-3p	NSD1	64324	-23.0557	5.84095e-15
hsa-miR-24-3p	NSD1	64324	-23.0557	5.84095e-15
hsa-miR-361-3p	NSD1	64324	-23.0557	5.84095e-15
hsa-miR-125a-5p	NSFL1C	55968	8.75144	0.000534872
hsa-miR-34a-5p	NSMCE4A	54780	-8.87401	5.97435e-05
hsa-miR-152-3p	NSMF	26012	7.86487	0.000368327
hsa-miR-361-3p	NSMF	26012	7.86487	0.000368327
hsa-miR-193b-3p	NSUN2	54888	8.04747	0.000154342
hsa-miR-345-5p	NT5E	4907	-1.97785	0.000548956
hsa-miR-34a-5p	NT5E	4907	-1.97785	0.000548956
hsa-miR-421	NT5E	4907	-1.97785	0.000548956
hsa-miR-483-5p	NTMT1	28989	-7.49247	0.000192532
hsa-let-7c-5p	NTRK2	4915	6.23818	2.0879e-05
hsa-miR-125a-5p	NTRK2	4915	6.23818	2.0879e-05
hsa-miR-181c-3p	NTRK2	4915	6.23818	2.0879e-05
hsa-miR-185-5p	NTRK2	4915	6.23818	2.0879e-05
hsa-miR-34a-5p	NTRK2	4915	6.23818	2.0879e-05
hsa-miR-181c-5p	NUB1	51667	7.27771	1.13876e-05
hsa-miR-34a-5p	NUB1	51667	7.27771	1.13876e-05
hsa-miR-34a-5p	NUDT22	84304	-3.76199	0.000813368
hsa-miR-34a-5p	NUP107	57122	9.23708	0.000558862
hsa-miR-125a-5p	NUP133	55746	-7.52784	0.00068665
hsa-let-7c-5p	NUP98	4928	-22.9098	4.71039e-11
hsa-miR-144-5p	NUP98	4928	-22.9098	4.71039e-11
hsa-miR-34a-5p	NUP98	4928	-22.9098	4.71039e-11
hsa-miR-193b-3p	NUTF2	10204	6.2566	2.95482e-05
hsa-miR-34a-5p	NUTF2	10204	6.2566	2.95482e-05
hsa-let-7c-5p	NXF1	10482	22.8686	3.07582e-11
hsa-miR-185-5p	NXF1	10482	22.8686	3.07582e-11
hsa-miR-24-3p	NXF1	10482	22.8686	3.07582e-11
hsa-miR-34a-5p	OCRL	4952	-23.8032	1.17681e-10
hsa-miR-34a-5p	ODR4	54953	21.2921	5.72175e-10
hsa-miR-185-5p	OLA1	29789	8.77103	1.32526e-05
hsa-miR-185-5p	ORMDL1	94101	19.1586	9.51937e-09
hsa-let-7c-5p	OS9	10956	8.37604	1.17545e-05
hsa-miR-1287-5p	OSER1	51526	20.8271	2.98526e-10
hsa-miR-193b-3p	OSER1	51526	20.8271	2.98526e-10
hsa-let-7c-5p	OTUD3	23252	0.602009	0.000481448
hsa-miR-483-5p	OTUD3	23252	0.602009	0.000481448
hsa-let-7c-5p	OXR1	55074	9.52837	0.000681399
hsa-miR-181d-5p	OXR1	55074	9.52837	0.000681399
hsa-miR-24-3p	OXR1	55074	9.52837	0.000681399
hsa-miR-421	OXR1	55074	9.52837	0.000681399
hsa-miR-24-3p	PA2G4	5036	8.91552	2.09348e-05
hsa-miR-34a-5p	PA2G4	5036	8.91552	2.09348e-05
hsa-miR-125a-5p	PALM2-AKAP2	445815	25.4588	1.22145e-10
hsa-miR-1287-5p	PALM2-AKAP2	445815	25.4588	1.22145e-10
hsa-miR-1296-5p	PALM2-AKAP2	445815	25.4588	1.22145e-10
hsa-miR-361-3p	PALM2-AKAP2	445815	25.4588	1.22145e-10
hsa-miR-421	PALM2-AKAP2	445815	25.4588	1.22145e-10
hsa-miR-125a-5p	PAM	5066	8.42724	9.23671e-07
hsa-miR-181c-5p	PAM	5066	8.42724	9.23671e-07
hsa-miR-181d-5p	PAM	5066	8.42724	9.23671e-07
hsa-miR-34a-5p	PAM	5066	8.42724	9.23671e-07
hsa-miR-421	PAM	5066	8.42724	9.23671e-07
hsa-miR-152-3p	PAN2	9924	8.16282	3.02367e-05
hsa-miR-34a-5p	PAN2	9924	8.16282	3.02367e-05
hsa-miR-181c-3p	PAPOLA	10914	21.2964	8.27634e-17
hsa-miR-185-5p	PAPOLA	10914	21.2964	8.27634e-17
hsa-miR-24-3p	PAPOLA	10914	21.2964	8.27634e-17
hsa-miR-421	PAPOLA	10914	21.2964	8.27634e-17
hsa-miR-34a-5p	PARD3B	117583	9.0507	3.62133e-07
hsa-miR-185-5p	PARP6	56965	-21.848	1.09053e-10
hsa-miR-34a-5p	PARP6	56965	-21.848	1.09053e-10
hsa-let-7c-5p	PBRM1	55193	22.765	3.54882e-13
hsa-miR-181c-5p	PBRM1	55193	22.765	3.54882e-13
hsa-miR-181d-5p	PBRM1	55193	22.765	3.54882e-13
hsa-miR-193b-3p	PBRM1	55193	22.765	3.54882e-13
hsa-miR-181c-5p	PCBP2	5094	7.89267	0.000390645
hsa-miR-34a-5p	PCBP2	5094	7.89267	0.000390645
hsa-miR-193b-3p	PCNT	5116	10.87	0.000172721
hsa-miR-361-3p	PCSK5	5125	23.7035	2.40401e-25
hsa-miR-193b-3p	PDE4B	5142	19.0385	3.10284e-08
hsa-miR-34a-5p	PDE4B	5142	19.0385	3.10284e-08
hsa-miR-125a-5p	PDE4DIP	9659	3.79689	0.00044825
hsa-miR-152-3p	PDE4DIP	9659	3.79689	0.00044825
hsa-miR-34a-5p	PDE4DIP	9659	3.79689	0.00044825
hsa-miR-24-3p	PDGFRB	5159	11.2086	2.65473e-05
hsa-miR-34a-5p	PDGFRB	5159	11.2086	2.65473e-05
hsa-miR-152-3p	PDK4	5166	22.0022	1.69283e-09
hsa-let-7c-5p	PDLIM5	10611	-2.13516	1.29871e-05
hsa-miR-185-5p	PDLIM5	10611	-2.13516	1.29871e-05
hsa-miR-24-3p	PDLIM5	10611	-2.13516	1.29871e-05
hsa-let-7c-5p	PDPR	55066	4.90833	3.14354e-11
hsa-miR-185-5p	PDPR	55066	4.90833	3.14354e-11
hsa-miR-34a-5p	PDZK1IP1	10158	7.77377	0.000219857
hsa-miR-181c-5p	PELI1	57162	2.13031	6.19322e-05
hsa-miR-181d-5p	PELI1	57162	2.13031	6.19322e-05
hsa-let-7c-5p	PFKFB3	5209	10.5157	0.00031114
hsa-miR-185-5p	PFKFB3	5209	10.5157	0.00031114
hsa-let-7c-5p	PFKL	5211	-8.77731	0.000559783
hsa-miR-125a-5p	PFKL	5211	-8.77731	0.000559783
hsa-miR-125a-5p	PFKM	5213	8.29222	1.94287e-05
hsa-miR-34a-5p	PFKM	5213	8.29222	1.94287e-05
hsa-let-7c-5p	PHF21A	51317	8.45891	6.25843e-06
hsa-miR-24-3p	PIGG	54872	8.4699	1.42428e-05
hsa-miR-24-3p	PIGN	23556	-1.45334	4.99004e-05
hsa-let-7c-5p	PIK3IP1	113791	-25.4235	3.3014e-13
hsa-miR-193b-3p	PIN1	5300	8.04353	0.000173876
hsa-miR-34a-5p	PIN1	5300	8.04353	0.000173876
hsa-miR-34a-5p	PIP5K1A	8394	23.5575	1.72609e-11
hsa-miR-421	PIP5K1A	8394	23.5575	1.72609e-11
hsa-miR-125a-5p	PISD	23761	8.39004	0.000239075
hsa-miR-193b-3p	PISD	23761	8.39004	0.000239075
hsa-miR-34a-5p	PLA2G6	8398	5.13046	0.000506777
hsa-miR-24-3p	PLBD2	196463	9.93636	0.000279599
hsa-miR-361-3p	PLBD2	196463	9.93636	0.000279599
hsa-miR-483-5p	PLEKHG2	64857	-8.31128	2.66076e-06
hsa-miR-34a-5p	PLEKHG6	55200	-9.33581	0.00075467
hsa-miR-24-3p	PLEKHO2	80301	11.0424	7.48586e-05
hsa-miR-34a-5p	PLEKHO2	80301	11.0424	7.48586e-05
hsa-let-7c-5p	PLK2	10769	4.54243	0.000145594
hsa-miR-421	PLK2	10769	4.54243	0.000145594
hsa-miR-483-5p	PLK2	10769	4.54243	0.000145594
hsa-miR-193b-3p	PLOD3	8985	7.14295	0.000319776
hsa-miR-34a-5p	PLOD3	8985	7.14295	0.000319776
hsa-miR-1287-5p	PLXNB1	5364	8.16616	7.10731e-05
hsa-miR-34a-5p	PLXNB1	5364	8.16616	7.10731e-05
hsa-miR-421	PMP22	5376	7.09176	0.000412575
hsa-miR-361-3p	PNKP	11284	-6.22146	0.000169903
hsa-miR-152-3p	PNPLA2	57104	1.25554	0.000613119
hsa-miR-152-3p	POLDIP2	26073	6.88609	7.61828e-06
hsa-miR-185-5p	POLDIP2	26073	6.88609	7.61828e-06
hsa-miR-34a-5p	POLDIP2	26073	6.88609	7.61828e-06
hsa-miR-193b-3p	POLE	5426	-0.965892	0.000211209
hsa-miR-34a-5p	POLE	5426	-0.965892	0.000211209
hsa-miR-125a-5p	POLG	5428	9.69564	1.45861e-06
hsa-miR-421	POLG	5428	9.69564	1.45861e-06
hsa-let-7c-5p	POLL	27343	20.0965	2.50298e-09
hsa-miR-24-3p	POLL	27343	20.0965	2.50298e-09
hsa-miR-34a-5p	POLL	27343	20.0965	2.50298e-09
hsa-miR-24-3p	POLR1B	84172	-22.294	7.82051e-11
hsa-miR-34a-5p	POLR1B	84172	-22.294	7.82051e-11
hsa-miR-421	POLR1B	84172	-22.294	7.82051e-11
hsa-let-7c-5p	POLR3A	11128	7.7473	2.96302e-05
hsa-miR-24-3p	POLR3A	11128	7.7473	2.96302e-05
hsa-miR-483-5p	POLR3A	11128	7.7473	2.96302e-05
hsa-miR-193b-3p	PPA2	27068	6.95791	0.000252436
hsa-miR-34a-5p	PPA2	27068	6.95791	0.000252436
hsa-miR-125a-5p	PPARA	5465	9.31139	0.000689814
hsa-miR-181c-5p	PPARA	5465	9.31139	0.000689814
hsa-miR-181d-5p	PPARA	5465	9.31139	0.000689814
hsa-miR-34a-5p	PPARA	5465	9.31139	0.000689814
hsa-miR-421	PPARA	5465	9.31139	0.000689814
hsa-miR-152-3p	PPARGC1B	133522	-6.27451	0.00057743
hsa-miR-193b-3p	PPARGC1B	133522	-6.27451	0.00057743
hsa-miR-361-3p	PPARGC1B	133522	-6.27451	0.00057743
hsa-miR-34a-5p	PPCS	79717	1.42004	0.0009321
hsa-miR-34a-5p	PPIH	10465	7.51547	3.04999e-08
hsa-miR-34a-5p	PPIP5K1	9677	7.89863	3.71605e-08
hsa-miR-34a-5p	PPP1R12B	4660	7.23912	0.000515159
hsa-miR-34a-5p	PPP1R13L	10848	-9.4171	5.50759e-05
hsa-let-7c-5p	PPP2R5C	5527	-7.95355	6.29119e-06
hsa-miR-125a-5p	PPP2R5C	5527	-7.95355	6.29119e-06
hsa-miR-181c-5p	PPP2R5C	5527	-7.95355	6.29119e-06
hsa-miR-185-5p	PPP2R5C	5527	-7.95355	6.29119e-06
hsa-miR-193b-3p	PPP2R5C	5527	-7.95355	6.29119e-06
hsa-miR-34a-5p	PPP2R5C	5527	-7.95355	6.29119e-06
hsa-miR-181c-5p	PPP4R2	151987	8.9136	0.000413613
hsa-miR-185-5p	PPP4R2	151987	8.9136	0.000413613
hsa-miR-24-3p	PPP4R2	151987	8.9136	0.000413613
hsa-miR-421	PPP4R2	151987	8.9136	0.000413613
hsa-miR-421	PPP4R3B	57223	8.72691	0.000945223
hsa-miR-181c-5p	PPP6C	5537	7.23567	0.000207416
hsa-miR-181d-5p	PPP6C	5537	7.23567	0.000207416
hsa-miR-34a-5p	PPP6C	5537	7.23567	0.000207416
hsa-miR-193b-3p	PPT2	9374	19.6262	1.2239e-08
hsa-miR-361-3p	PPT2	9374	19.6262	1.2239e-08
hsa-miR-181c-5p	PRCC	5546	7.57743	0.000119213
hsa-miR-181d-5p	PRCC	5546	7.57743	0.000119213
hsa-miR-24-3p	PRCC	5546	7.57743	0.000119213
hsa-miR-421	PRCC	5546	7.57743	0.000119213
hsa-miR-125a-5p	PRDM4	11108	20.5149	6.3869e-09
hsa-miR-185-5p	PRPF4B	8899	8.57605	3.59864e-05
hsa-miR-125a-5p	PRR14	78994	8.79151	1.43089e-05
hsa-miR-1287-5p	PRR14	78994	8.79151	1.43089e-05
hsa-miR-125a-5p	PRR14L	253143	-10.6144	2.69181e-16
hsa-miR-1287-5p	PRR14L	253143	-10.6144	2.69181e-16
hsa-miR-144-5p	PRR14L	253143	-10.6144	2.69181e-16
hsa-miR-24-3p	PRR14L	253143	-10.6144	2.69181e-16
hsa-let-7c-5p	PRRC2A	7916	8.27198	5.93061e-05
hsa-miR-125a-5p	PRRC2A	7916	8.27198	5.93061e-05
hsa-miR-1287-5p	PRRC2A	7916	8.27198	5.93061e-05
hsa-miR-193b-3p	PRRC2A	7916	8.27198	5.93061e-05
hsa-miR-24-3p	PRRC2A	7916	8.27198	5.93061e-05
hsa-miR-193b-3p	PSD4	23550	-1.47998	5.51457e-07
hsa-miR-24-3p	PSD4	23550	-1.47998	5.51457e-07
hsa-miR-34a-5p	PSD4	23550	-1.47998	5.51457e-07
hsa-miR-152-3p	PSIP1	11168	7.25497	0.000303974
hsa-miR-193b-3p	PSIP1	11168	7.25497	0.000303974
hsa-miR-34a-5p	PSMD2	5708	9.3943	0.0002447
hsa-miR-34a-5p	PSMG1	8624	-1.61365	0.000650366
hsa-let-7c-5p	PTGES2	80142	-8.13904	0.000379067
hsa-miR-193b-3p	PTGES2	80142	-8.13904	0.000379067
hsa-miR-34a-5p	PTPN12	5782	8.14552	8.57238e-05
hsa-miR-361-3p	PTPN12	5782	8.14552	8.57238e-05
hsa-miR-34a-5p	PTPN18	26469	-7.29531	8.27898e-06
hsa-let-7c-5p	PTPRD	5789	-6.4842	0.000869443
hsa-miR-125a-5p	PTPRD	5789	-6.4842	0.000869443
hsa-miR-34a-5p	PTPRD	5789	-6.4842	0.000869443
hsa-miR-361-3p	PTPRD	5789	-6.4842	0.000869443
hsa-miR-34a-5p	PTPRH	5794	3.32209	0.000816827
hsa-miR-181c-5p	PUM1	9698	-8.32237	0.000945024
hsa-miR-181d-5p	PUM1	9698	-8.32237	0.000945024
hsa-let-7c-5p	PXK	54899	6.43666	0.000596083
hsa-miR-34a-5p	PXK	54899	6.43666	0.000596083
hsa-miR-483-5p	RAB29	8934	9.04427	4.81685e-07
hsa-miR-421	RAB30	27314	9.82166	8.5068e-05
hsa-let-7c-5p	RAB34	83871	8.88369	6.12894e-05
hsa-miR-152-3p	RAB34	83871	8.88369	6.12894e-05
hsa-miR-24-3p	RAB34	83871	8.88369	6.12894e-05
hsa-miR-181c-5p	RAB3GAP1	22930	20.9602	2.61289e-10
hsa-miR-181d-5p	RAB3GAP1	22930	20.9602	2.61289e-10
hsa-miR-34a-5p	RAB3GAP1	22930	20.9602	2.61289e-10
hsa-miR-24-3p	RABAC1	10567	8.74298	0.000859618
hsa-miR-34a-5p	RAD17	5884	8.25069	3.95561e-05
hsa-miR-34a-5p	RALB	5899	-9.68037	3.58854e-06
hsa-miR-181c-5p	RALGAPB	57148	7.41428	0.000146515
hsa-miR-193b-3p	RALGAPB	57148	7.41428	0.000146515
hsa-miR-421	RALGAPB	57148	7.41428	0.000146515
hsa-miR-421	RANGAP1	5905	9.71647	0.000656344
hsa-miR-125a-5p	RARA	5914	-9.03618	0.000320487
hsa-miR-34a-5p	RARA	5914	-9.03618	0.000320487
hsa-let-7c-5p	RASSF8	11228	10.4876	0.000199441
hsa-miR-152-3p	RASSF8	11228	10.4876	0.000199441
hsa-miR-185-5p	RASSF8	11228	10.4876	0.000199441
hsa-miR-361-3p	RASSF8	11228	10.4876	0.000199441
hsa-let-7c-5p	RBBP6	5930	1.91268	0.000144307
hsa-miR-34a-5p	RBKS	64080	2.05339	6.33477e-06
hsa-miR-181c-5p	RBM15	64783	21.3133	1.92218e-08
hsa-miR-345-5p	RBM15	64783	21.3133	1.92218e-08
hsa-let-7c-5p	RBM19	9904	-7.71878	0.000500263
hsa-miR-181c-5p	RBM25	58517	21.7436	3.38441e-11
hsa-miR-181d-5p	RBM25	58517	21.7436	3.38441e-11
hsa-miR-125a-5p	RBM39	9584	19.7018	2.41685e-09
hsa-miR-181c-5p	RBM39	9584	19.7018	2.41685e-09
hsa-let-7c-5p	RBMX	27316	22.5872	2.05136e-12
hsa-miR-125a-5p	REPIN1	29803	10.9508	4.06911e-12
hsa-let-7c-5p	REV3L	5980	-9.89623	1.45142e-05
hsa-miR-152-3p	REV3L	5980	-9.89623	1.45142e-05
hsa-miR-185-5p	REV3L	5980	-9.89623	1.45142e-05
hsa-miR-193b-3p	REV3L	5980	-9.89623	1.45142e-05
hsa-miR-34a-5p	RFXANK	8625	6.73052	0.000557132
hsa-miR-34a-5p	RGCC	28984	-3.38385	0.00071169
hsa-miR-34a-5p	RHBDD2	57414	-8.2974	2.04272e-06
hsa-let-7c-5p	RIOK1	83732	-9.25114	4.76648e-06
hsa-let-7c-5p	RNF152	220441	1.35563	0.000747412
hsa-miR-181c-5p	RNF217	154214	-10.8627	0.000301244
hsa-miR-193b-3p	RNF217	154214	-10.8627	0.000301244
hsa-let-7c-5p	RNF44	22838	10.0749	1.26641e-06
hsa-miR-34a-5p	RNF44	22838	10.0749	1.26641e-06
hsa-let-7c-5p	RNF6	6049	20.5064	5.5941e-09
hsa-miR-181c-5p	RNF6	6049	20.5064	5.5941e-09
hsa-miR-181d-5p	RNF6	6049	20.5064	5.5941e-09
hsa-miR-24-3p	RNPEP	6051	21.6851	2.76609e-11
hsa-miR-1287-5p	ROBO1	6091	20.161	2.57766e-14
hsa-let-7c-5p	RORA	6095	1.5147	6.06496e-05
hsa-miR-125a-5p	RORA	6095	1.5147	6.06496e-05
hsa-miR-181c-5p	RORA	6095	1.5147	6.06496e-05
hsa-miR-181d-5p	RORA	6095	1.5147	6.06496e-05
hsa-miR-421	RORA	6095	1.5147	6.06496e-05
hsa-miR-181c-5p	RORB	6096	-2.03242	0.000500549
hsa-miR-181d-5p	RORB	6096	-2.03242	0.000500549
hsa-let-7c-5p	RPAP1	26015	-0.965305	0.000480411
hsa-miR-24-3p	RPAP1	26015	-0.965305	0.000480411
hsa-miR-34a-5p	RPAP1	26015	-0.965305	0.000480411
hsa-miR-193b-3p	RPL23A	6147	7.91285	2.00555e-08
hsa-miR-193b-3p	RPL6	6128	1.40994	2.11078e-05
hsa-miR-1296-5p	RPS16	6217	-5.34712	7.43235e-05
hsa-miR-24-3p	RPS16	6217	-5.34712	7.43235e-05
hsa-miR-125a-5p	RPS2	6187	-0.622456	6.57772e-05
hsa-miR-34a-5p	RPS2	6187	-0.622456	6.57772e-05
hsa-miR-361-3p	RPS2	6187	-0.622456	6.57772e-05
hsa-miR-193b-3p	RPS3	6188	14.5485	1.91828e-06
hsa-let-7c-5p	RPS4Y1	6192	11.6686	9.99148e-06
hsa-let-7c-5p	RPS6KB2	6199	8.20092	2.09428e-06
hsa-miR-1296-5p	RPS6KB2	6199	8.20092	2.09428e-06
hsa-miR-421	RRAGB	10325	5.51107	5.64846e-05
hsa-let-7c-5p	RRM1	6240	21.0266	2.72618e-09
hsa-miR-34a-5p	RRM1	6240	21.0266	2.72618e-09
hsa-miR-193b-3p	RTF1	23168	5.76078	0.000714092
hsa-miR-125a-5p	RTN2	6253	6.15986	0.00036914
hsa-miR-152-3p	RUBCN	9711	8.40002	5.39326e-05
hsa-miR-34a-5p	RUBCN	9711	8.40002	5.39326e-05
hsa-miR-144-5p	RUNX1	861	-1.71053	5.12756e-05
hsa-miR-34a-5p	RUNX1	861	-1.71053	5.12756e-05
hsa-miR-34a-5p	SAA1	6288	6.19223	1.51713e-05
hsa-miR-34a-5p	SAA2	6289	2.64546	0.000605058
hsa-miR-34a-5p	SAP30BP	29115	8.84625	9.33657e-06
hsa-let-7c-5p	SBDS	51119	19.6565	1.24087e-08
hsa-let-7c-5p	SBF1	6305	-22.0852	3.91277e-10
hsa-miR-24-3p	SBF1	6305	-22.0852	3.91277e-10
hsa-miR-34a-5p	SBF1	6305	-22.0852	3.91277e-10
hsa-miR-152-3p	SBF2	81846	6.277	0.000466777
hsa-miR-185-5p	SCFD1	23256	7.67085	0.000658951
hsa-miR-34a-5p	SCMH1	22955	20.5335	1.47856e-09
hsa-miR-193b-3p	SCRIB	23513	-6.94711	0.000713952
hsa-miR-34a-5p	SCRIB	23513	-6.94711	0.000713952
hsa-miR-34a-5p	SEC14L2	23541	-22.269	1.39052e-11
hsa-miR-181c-5p	SEC16A	9919	-21.4784	7.8289e-10
hsa-miR-181d-5p	SEC16A	9919	-21.4784	7.8289e-10
hsa-miR-193b-3p	SEC16A	9919	-21.4784	7.8289e-10
hsa-miR-24-3p	SEC16A	9919	-21.4784	7.8289e-10
hsa-miR-34a-5p	SEC16A	9919	-21.4784	7.8289e-10
hsa-miR-361-3p	SEC16A	9919	-21.4784	7.8289e-10
hsa-miR-421	SEC16A	9919	-21.4784	7.8289e-10
hsa-miR-144-5p	SEC31A	22872	9.69657	2.58781e-07
hsa-miR-152-3p	SEC31A	22872	9.69657	2.58781e-07
hsa-miR-185-5p	SEC31A	22872	9.69657	2.58781e-07
hsa-miR-193b-3p	SEC31A	22872	9.69657	2.58781e-07
hsa-miR-345-5p	SEC31A	22872	9.69657	2.58781e-07
hsa-miR-34a-5p	SEC31A	22872	9.69657	2.58781e-07
hsa-miR-125a-5p	SEPT11	55752	7.23924	0.000283357
hsa-miR-144-5p	SEPT11	55752	7.23924	0.000283357
hsa-let-7c-5p	SEPT9	10801	-23.535	1.48782e-10
hsa-miR-34a-5p	SERPINA1	5265	8.44201	0.000302023
hsa-let-7c-5p	SETD1A	9739	-21.7873	3.60756e-10
hsa-miR-193b-3p	SETD1A	9739	-21.7873	3.60756e-10
hsa-miR-34a-5p	SETD1A	9739	-21.7873	3.60756e-10
hsa-let-7c-5p	SETD5	55209	-11.4811	2.22024e-07
hsa-miR-1287-5p	SETD5	55209	-11.4811	2.22024e-07
hsa-miR-181c-3p	SETD5	55209	-11.4811	2.22024e-07
hsa-miR-185-5p	SETD5	55209	-11.4811	2.22024e-07
hsa-miR-193b-3p	SETD5	55209	-11.4811	2.22024e-07
hsa-miR-24-3p	SETD5	55209	-11.4811	2.22024e-07
hsa-miR-361-3p	SETD5	55209	-11.4811	2.22024e-07
hsa-miR-421	SETD5	55209	-11.4811	2.22024e-07
hsa-miR-1296-5p	SF3B2	10992	-10.4499	0.000295488
hsa-miR-185-5p	SF3B2	10992	-10.4499	0.000295488
hsa-miR-193b-3p	SF3B2	10992	-10.4499	0.000295488
hsa-miR-181c-5p	SF3B3	23450	-0.658392	0.000179215
hsa-miR-193b-3p	SF3B3	23450	-0.658392	0.000179215
hsa-miR-24-3p	SF3B3	23450	-0.658392	0.000179215
hsa-miR-345-5p	SF3B3	23450	-0.658392	0.000179215
hsa-miR-34a-5p	SF3B3	23450	-0.658392	0.000179215
hsa-miR-125a-5p	SGPL1	8879	19.4456	9.28673e-09
hsa-miR-1287-5p	SGPL1	8879	19.4456	9.28673e-09
hsa-miR-24-3p	SGPL1	8879	19.4456	9.28673e-09
hsa-miR-34a-5p	SGPL1	8879	19.4456	9.28673e-09
hsa-miR-361-3p	SGPL1	8879	19.4456	9.28673e-09
hsa-miR-421	SGPL1	8879	19.4456	9.28673e-09
hsa-miR-34a-5p	SGSM2	9905	7.13988	0.000537286
hsa-miR-193b-3p	SH3GL1	6455	6.87205	0.000740772
hsa-miR-24-3p	SH3GL1	6455	6.87205	0.000740772
hsa-miR-34a-5p	SH3GL1	6455	6.87205	0.000740772
hsa-let-7c-5p	SHKBP1	92799	4.82373	0.000331396
hsa-miR-34a-5p	SHKBP1	92799	4.82373	0.000331396
hsa-miR-152-3p	SHMT2	6472	10.7257	1.08794e-05
hsa-miR-193b-3p	SHMT2	6472	10.7257	1.08794e-05
hsa-miR-24-3p	SHMT2	6472	10.7257	1.08794e-05
hsa-miR-34a-5p	SHMT2	6472	10.7257	1.08794e-05
hsa-miR-181c-5p	SIN3B	23309	2.30798	0.000181166
hsa-miR-34a-5p	SIN3B	23309	2.30798	0.000181166
hsa-miR-24-3p	SLAMF7	57823	9.03537	9.64285e-08
hsa-let-7c-5p	SLC11A2	4891	7.52516	5.92174e-06
hsa-miR-125a-5p	SLC11A2	4891	7.52516	5.92174e-06
hsa-miR-24-3p	SLC11A2	4891	7.52516	5.92174e-06
hsa-let-7c-5p	SLC19A3	80704	-8.76751	0.000649208
hsa-miR-24-3p	SLC19A3	80704	-8.76751	0.000649208
hsa-let-7c-5p	SLC22A17	51310	-8.86392	0.000900122
hsa-miR-34a-5p	SLC22A17	51310	-8.86392	0.000900122
hsa-miR-34a-5p	SLC25A5	292	-22.9813	1.38604e-11
hsa-let-7c-5p	SLC30A7	148867	-9.51496	0.000634492
hsa-miR-185-5p	SLC30A7	148867	-9.51496	0.000634492
hsa-miR-193b-3p	SLC30A7	148867	-9.51496	0.000634492
hsa-miR-24-3p	SLC35B2	347734	9.31805	1.0933e-05
hsa-miR-483-5p	SLC35B2	347734	9.31805	1.0933e-05
hsa-let-7c-5p	SLC35B4	84912	6.84648	0.000497983
hsa-miR-24-3p	SLC35B4	84912	6.84648	0.000497983
hsa-miR-24-3p	SLC38A10	124565	11.508	3.21423e-05
hsa-miR-34a-5p	SLC38A6	145389	-6.17805	0.000820473
hsa-miR-185-5p	SLC39A7	7922	-22.521	8.30027e-11
hsa-miR-34a-5p	SLC39A7	7922	-22.521	8.30027e-11
hsa-miR-361-3p	SLC41A3	54946	-8.80662	3.04089e-05
hsa-miR-193b-3p	SMAD3	4088	5.91182	0.000165067
hsa-miR-24-3p	SMAD3	4088	5.91182	0.000165067
hsa-miR-34a-5p	SMARCA1	6594	8.86943	1.20347e-10
hsa-miR-185-5p	SMARCA2	6595	-10.1785	0.000384804
hsa-miR-34a-5p	SMARCA2	6595	-10.1785	0.000384804
hsa-miR-1296-5p	SMARCA4	6597	-21.9667	1.56988e-10
hsa-miR-34a-5p	SMARCA4	6597	-21.9667	1.56988e-10
hsa-let-7c-5p	SMARCB1	6598	6.2247	0.000472217
hsa-let-7c-5p	SMG5	23381	-22.9118	2.80336e-10
hsa-miR-185-5p	SMG5	23381	-22.9118	2.80336e-10
hsa-miR-193b-3p	SMG5	23381	-22.9118	2.80336e-10
hsa-miR-24-3p	SMYD4	114826	7.42014	1.47288e-07
hsa-miR-34a-5p	SNPH	9751	1.45604	0.000770553
hsa-miR-421	SNPH	9751	1.45604	0.000770553
hsa-miR-152-3p	SNX25	83891	6.21231	0.000377527
hsa-miR-24-3p	SNX25	83891	6.21231	0.000377527
hsa-miR-34a-5p	SNX25	83891	6.21231	0.000377527
hsa-miR-125a-5p	SNX5	27131	9.42568	3.50728e-06
hsa-miR-181d-5p	SNX5	27131	9.42568	3.50728e-06
hsa-miR-34a-5p	SNX5	27131	9.42568	3.50728e-06
hsa-let-7c-5p	SON	6651	19.7506	6.03324e-09
hsa-miR-125a-5p	SON	6651	19.7506	6.03324e-09
hsa-miR-1287-5p	SON	6651	19.7506	6.03324e-09
hsa-miR-152-3p	SON	6651	19.7506	6.03324e-09
hsa-miR-181c-5p	SON	6651	19.7506	6.03324e-09
hsa-miR-181d-5p	SON	6651	19.7506	6.03324e-09
hsa-miR-24-3p	SON	6651	19.7506	6.03324e-09
hsa-miR-345-5p	SON	6651	19.7506	6.03324e-09
hsa-miR-34a-5p	SON	6651	19.7506	6.03324e-09
hsa-miR-421	SON	6651	19.7506	6.03324e-09
hsa-miR-34a-5p	SORBS1	10580	-9.515	2.96109e-05
hsa-miR-34a-5p	SP140L	93349	6.43041	6.03062e-06
hsa-let-7c-5p	SP3	6670	8.61465	0.000539987
hsa-miR-1296-5p	SP3	6670	8.61465	0.000539987
hsa-let-7c-5p	SPECC1	92521	10.2858	2.96076e-07
hsa-let-7c-5p	SPIN1	10927	19.6046	3.63515e-09
hsa-miR-181d-5p	SPIN1	10927	19.6046	3.63515e-09
hsa-miR-185-5p	SPIN1	10927	19.6046	3.63515e-09
hsa-miR-152-3p	SPTBN1	6711	-23.3054	2.44165e-13
hsa-miR-181c-5p	SPTBN1	6711	-23.3054	2.44165e-13
hsa-miR-181d-5p	SPTBN1	6711	-23.3054	2.44165e-13
hsa-miR-185-5p	SPTBN1	6711	-23.3054	2.44165e-13
hsa-miR-193b-3p	SPTBN1	6711	-23.3054	2.44165e-13
hsa-miR-345-5p	SPTBN1	6711	-23.3054	2.44165e-13
hsa-miR-34a-5p	SPTBN1	6711	-23.3054	2.44165e-13
hsa-miR-1287-5p	SRRT	51593	9.35837	5.94983e-06
hsa-miR-24-3p	SRRT	51593	9.35837	5.94983e-06
hsa-miR-125a-5p	SRSF11	9295	21.6523	3.2359e-14
hsa-miR-1296-5p	SRSF11	9295	21.6523	3.2359e-14
hsa-miR-34a-5p	SRSF11	9295	21.6523	3.2359e-14
hsa-miR-181c-5p	SRSF2	6427	-24.9849	6.67929e-13
hsa-miR-181d-5p	SRSF2	6427	-24.9849	6.67929e-13
hsa-miR-185-5p	SRSF2	6427	-24.9849	6.67929e-13
hsa-miR-421	SRSF2	6427	-24.9849	6.67929e-13
hsa-miR-1296-5p	SRSF4	6429	-0.77779	0.000911405
hsa-miR-181c-5p	SRSF6	6431	7.64681	9.72487e-07
hsa-miR-181d-5p	SRSF6	6431	7.64681	9.72487e-07
hsa-miR-193b-3p	SRSF6	6431	7.64681	9.72487e-07
hsa-miR-24-3p	SRSF6	6431	7.64681	9.72487e-07
hsa-miR-34a-5p	SRSF6	6431	7.64681	9.72487e-07
hsa-let-7c-5p	SSH2	85464	11.2828	0.000121156
hsa-miR-125a-5p	SSH2	85464	11.2828	0.000121156
hsa-miR-152-3p	SSH2	85464	11.2828	0.000121156
hsa-miR-193b-3p	SSH2	85464	11.2828	0.000121156
hsa-miR-24-3p	SSH2	85464	11.2828	0.000121156
hsa-miR-34a-5p	SSH2	85464	11.2828	0.000121156
hsa-miR-181c-5p	STAG2	10735	21.6959	1.83027e-09
hsa-miR-185-5p	STAG2	10735	21.6959	1.83027e-09
hsa-miR-193b-3p	STAG2	10735	21.6959	1.83027e-09
hsa-miR-34a-5p	STAG2	10735	21.6959	1.83027e-09
hsa-miR-361-3p	STAG2	10735	21.6959	1.83027e-09
hsa-miR-34a-5p	STAG3L3	378108	4.2614	0.000257162
hsa-let-7c-5p	STAT3	6774	21.6724	3.90139e-09
hsa-miR-125a-5p	STAT3	6774	21.6724	3.90139e-09
hsa-miR-181c-5p	STAT3	6774	21.6724	3.90139e-09
hsa-miR-181d-5p	STAT3	6774	21.6724	3.90139e-09
hsa-miR-34a-5p	STAT3	6774	21.6724	3.90139e-09
hsa-miR-34a-5p	STK16	8576	8.73106	1.20812e-06
hsa-miR-34a-5p	STXBP6	29091	5.95815	1.26866e-05
hsa-miR-185-5p	SUFU	51684	-9.37983	3.58147e-05
hsa-miR-34a-5p	SUFU	51684	-9.37983	3.58147e-05
hsa-miR-34a-5p	SUMF2	25870	-8.32461	3.3563e-05
hsa-miR-125a-5p	SUPV3L1	6832	21.8796	1.06796e-10
hsa-miR-483-5p	SUSD1	64420	4.32237	0.000199096
hsa-let-7c-5p	SUV39H2	79723	-8.7683	8.67113e-05
hsa-miR-181c-5p	SUV39H2	79723	-8.7683	8.67113e-05
hsa-miR-181d-5p	SUV39H2	79723	-8.7683	8.67113e-05
hsa-miR-34a-5p	SYTL4	94121	10.2633	1.09075e-07
hsa-miR-193b-3p	TACC1	6867	11.3014	6.17189e-05
hsa-miR-24-3p	TACC1	6867	11.3014	6.17189e-05
hsa-miR-421	TACC1	6867	11.3014	6.17189e-05
hsa-miR-125a-5p	TACC2	10579	2.20434	0.000445687
hsa-miR-24-3p	TAF1B	9014	-23.1324	4.92266e-11
hsa-miR-24-3p	TAF8	129685	19.5445	9.38271e-09
hsa-miR-193b-3p	TANGO6	79613	7.87408	3.2257e-06
hsa-miR-361-3p	TANGO6	79613	7.87408	3.2257e-06
hsa-miR-193b-3p	TAOK3	51347	19.6177	2.3364e-08
hsa-let-7c-5p	TASOR2	54906	21.1503	5.09646e-09
hsa-miR-181c-5p	TASOR2	54906	21.1503	5.09646e-09
hsa-miR-181d-5p	TASOR2	54906	21.1503	5.09646e-09
hsa-miR-34a-5p	TASOR2	54906	21.1503	5.09646e-09
hsa-miR-34a-5p	TAX1BP1	8887	9.26016	7.80733e-05
hsa-miR-24-3p	TBC1D14	57533	8.54316	1.05367e-06
hsa-miR-24-3p	TBC1D16	125058	-11.7491	7.72763e-08
hsa-miR-1287-5p	TBC1D2	55357	10.1574	3.7078e-05
hsa-miR-152-3p	TBC1D2	55357	10.1574	3.7078e-05
hsa-miR-34a-5p	TBC1D2	55357	10.1574	3.7078e-05
hsa-miR-361-3p	TBCEL	219899	22.1171	4.38638e-11
hsa-miR-34a-5p	TBX15	6913	-8.04535	2.61463e-06
hsa-miR-34a-5p	TCTN2	79867	4.74361	1.16631e-05
hsa-miR-125a-5p	TDG	6996	-10.0455	0.000194195
hsa-miR-152-3p	TDG	6996	-10.0455	0.000194195
hsa-miR-193b-3p	THAP7	80764	-6.64484	0.000428084
hsa-miR-34a-5p	TIGD7	91151	0.733944	0.00091603
hsa-miR-193b-3p	TJP2	9414	19.7731	1.31758e-13
hsa-miR-34a-5p	TJP2	9414	19.7731	1.31758e-13
hsa-let-7c-5p	TLDC1	57707	6.78666	0.000179017
hsa-miR-181c-5p	TLDC1	57707	6.78666	0.000179017
hsa-miR-181d-5p	TLDC1	57707	6.78666	0.000179017
hsa-miR-34a-5p	TLDC1	57707	6.78666	0.000179017
hsa-miR-1287-5p	TLE3	7090	-2.47829	0.000821292
hsa-miR-185-5p	TLE3	7090	-2.47829	0.000821292
hsa-miR-24-3p	TLE3	7090	-2.47829	0.000821292
hsa-miR-34a-5p	TLE3	7090	-2.47829	0.000821292
hsa-let-7c-5p	TMBIM1	64114	6.42319	0.000532838
hsa-miR-193b-3p	TMBIM1	64114	6.42319	0.000532838
hsa-miR-34a-5p	TMBIM1	64114	6.42319	0.000532838
hsa-let-7c-5p	TMBIM6	7009	-22.8485	6.9097e-11
hsa-miR-125a-5p	TMBIM6	7009	-22.8485	6.9097e-11
hsa-miR-1287-5p	TMBIM6	7009	-22.8485	6.9097e-11
hsa-miR-1296-5p	TMBIM6	7009	-22.8485	6.9097e-11
hsa-miR-185-5p	TMBIM6	7009	-22.8485	6.9097e-11
hsa-miR-24-3p	TMBIM6	7009	-22.8485	6.9097e-11
hsa-miR-345-5p	TMBIM6	7009	-22.8485	6.9097e-11
hsa-miR-34a-5p	TMBIM6	7009	-22.8485	6.9097e-11
hsa-miR-34a-5p	TMEM167A	153339	6.05438	0.000600631
hsa-miR-361-3p	TMEM167A	153339	6.05438	0.000600631
hsa-miR-1287-5p	TMEM170B	100113407	-9.70026	0.000710403
hsa-miR-185-5p	TMEM170B	100113407	-9.70026	0.000710403
hsa-miR-451a	TMEM170B	100113407	-9.70026	0.000710403
hsa-miR-34a-5p	TMEM230	29058	9.95159	1.39053e-05
hsa-miR-483-5p	TMEM230	29058	9.95159	1.39053e-05
hsa-miR-34a-5p	TMUB2	79089	9.5944	2.85342e-06
hsa-miR-181c-3p	TNC	3371	-8.14144	8.33128e-08
hsa-miR-24-3p	TNC	3371	-8.14144	8.33128e-08
hsa-miR-34a-5p	TNC	3371	-8.14144	8.33128e-08
hsa-miR-361-3p	TNC	3371	-8.14144	8.33128e-08
hsa-miR-24-3p	TNF	7124	4.43589	0.000970089
hsa-miR-34a-5p	TNF	7124	4.43589	0.000970089
hsa-miR-185-5p	TNFRSF10D	8793	9.72699	8.28286e-06
hsa-miR-34a-5p	TNFRSF10D	8793	9.72699	8.28286e-06
hsa-miR-125a-5p	TNFRSF12A	51330	4.48773	0.000642289
hsa-miR-34a-5p	TNFRSF12A	51330	4.48773	0.000642289
hsa-miR-361-3p	TNFRSF12A	51330	4.48773	0.000642289
hsa-miR-24-3p	TNFRSF14	8764	7.11944	5.94461e-06
hsa-miR-361-3p	TNIP1	10318	5.61008	1.62361e-05
hsa-miR-24-3p	TNIP2	79155	7.4244	0.00064666
hsa-miR-125a-5p	TNKS1BP1	85456	-1.14836	8.44036e-05
hsa-miR-1296-5p	TNKS1BP1	85456	-1.14836	8.44036e-05
hsa-miR-421	TNKS1BP1	85456	-1.14836	8.44036e-05
hsa-miR-185-5p	TNS1	7145	7.1147	0.000162858
hsa-let-7c-5p	TOR1AIP2	163590	21.9865	2.85713e-15
hsa-miR-125a-5p	TOR1AIP2	163590	21.9865	2.85713e-15
hsa-miR-24-3p	TOR1AIP2	163590	21.9865	2.85713e-15
hsa-miR-421	TOR1AIP2	163590	21.9865	2.85713e-15
hsa-miR-1296-5p	TOR3A	64222	2.21869	0.000380862
hsa-miR-185-5p	TP53I11	9537	8.77351	2.17752e-05
hsa-miR-34a-5p	TP53I11	9537	8.77351	2.17752e-05
hsa-miR-361-3p	TP53I11	9537	8.77351	2.17752e-05
hsa-miR-193b-3p	TPD52	7163	6.38828	0.000343037
hsa-miR-34a-5p	TPD52	7163	6.38828	0.000343037
hsa-let-7c-5p	TPT1	7178	11.3602	1.20683e-14
hsa-miR-181c-3p	TPT1	7178	11.3602	1.20683e-14
hsa-miR-181d-5p	TPT1	7178	11.3602	1.20683e-14
hsa-miR-421	TRA2B	6434	22.4331	7.30007e-10
hsa-miR-34a-5p	TRAF3	7187	-22.222	3.2654e-10
hsa-miR-361-3p	TRAF3	7187	-22.222	3.2654e-10
hsa-miR-24-3p	TRAF3IP1	26146	0.843942	7.23429e-06
hsa-miR-24-3p	TRAF3IP2	10758	19.4236	4.53474e-09
hsa-miR-34a-5p	TRAF3IP2	10758	19.4236	4.53474e-09
hsa-miR-193b-3p	TRAFD1	10906	20.9572	6.61739e-10
hsa-miR-125a-5p	TRIAP1	51499	-6.62016	0.000526405
hsa-miR-361-3p	TRIAP1	51499	-6.62016	0.000526405
hsa-miR-34a-5p	TRIM35	23087	7.14901	0.000288373
hsa-let-7c-5p	TRIO	7204	7.52555	4.47027e-05
hsa-miR-24-3p	TRIO	7204	7.52555	4.47027e-05
hsa-miR-361-3p	TRIO	7204	7.52555	4.47027e-05
hsa-miR-34a-5p	TRIT1	54802	-6.98933	3.63414e-06
hsa-let-7c-5p	TSC1	7248	22.0955	8.06201e-17
hsa-miR-193b-3p	TSC1	7248	22.0955	8.06201e-17
hsa-miR-24-3p	TSC1	7248	22.0955	8.06201e-17
hsa-miR-34a-5p	TSC1	7248	22.0955	8.06201e-17
hsa-miR-451a	TSC1	7248	22.0955	8.06201e-17
hsa-let-7c-5p	TSN	7247	-9.04368	0.000736472
hsa-miR-193b-3p	TSN	7247	-9.04368	0.000736472
hsa-miR-34a-5p	TSN	7247	-9.04368	0.000736472
hsa-miR-34a-5p	TSPAN18	90139	2.8479	0.000276063
hsa-miR-34a-5p	TSPAN4	7106	20.2203	2.29599e-09
hsa-miR-345-5p	TTC19	54902	6.37578	4.41592e-05
hsa-miR-34a-5p	TTC19	54902	6.37578	4.41592e-05
hsa-miR-152-3p	TTC37	9652	2.81482	2.55511e-11
hsa-miR-34a-5p	TTC37	9652	2.81482	2.55511e-11
hsa-miR-421	TTC37	9652	2.81482	2.55511e-11
hsa-miR-185-5p	TUBB2B	347733	-7.73614	1.46967e-06
hsa-miR-34a-5p	TUBB6	84617	-1.88112	6.58811e-05
hsa-miR-24-3p	TUBGCP2	10844	8.6111	1.03645e-05
hsa-miR-193b-3p	TUBGCP6	85378	-9.13164	0.00085689
hsa-miR-34a-5p	TUFT1	7286	10.9572	7.23902e-07
hsa-miR-1287-5p	UBB	7314	1.98782	0.000381213
hsa-miR-451a	UBB	7314	1.98782	0.000381213
hsa-let-7c-5p	UBE3B	89910	9.07291	0.000148889
hsa-miR-193b-3p	UBP1	7342	-8.36085	6.68697e-05
hsa-miR-34a-5p	UBP1	7342	-8.36085	6.68697e-05
hsa-miR-34a-5p	UBXN11	91544	-8.8351	0.000499877
hsa-miR-181c-5p	UCHL1	7345	1.97875	1.63468e-05
hsa-miR-193b-3p	UCHL1	7345	1.97875	1.63468e-05
hsa-miR-1296-5p	UFD1L	7353	1.30665	0.000661849
hsa-miR-34a-5p	UFD1L	7353	1.30665	0.000661849
hsa-miR-125a-5p	UNC13B	10497	-21.2944	1.8314e-10
hsa-let-7c-5p	UNG	7374	-23.1738	2.25468e-11
hsa-miR-193b-3p	UNG	7374	-23.1738	2.25468e-11
hsa-miR-24-3p	UNG	7374	-23.1738	2.25468e-11
hsa-miR-34a-5p	UNG	7374	-23.1738	2.25468e-11
hsa-miR-24-3p	UQCC1	55245	7.29544	0.000370276
hsa-miR-34a-5p	USP13	8975	7.84784	0.00012066
hsa-miR-193b-3p	USP3	9960	9.04431	5.49093e-05
hsa-miR-24-3p	USP3	9960	9.04431	5.49093e-05
hsa-miR-34a-5p	USP3	9960	9.04431	5.49093e-05
hsa-let-7c-5p	USP32	84669	10.0168	7.48805e-06
hsa-miR-1296-5p	USP32	84669	10.0168	7.48805e-06
hsa-miR-24-3p	USP32	84669	10.0168	7.48805e-06
hsa-miR-125a-5p	USP34	9736	9.88506	9.8042e-06
hsa-miR-24-3p	USP34	9736	9.88506	9.8042e-06
hsa-let-7c-5p	USP36	57602	-10.3426	1.17522e-07
hsa-miR-125a-5p	USP36	57602	-10.3426	1.17522e-07
hsa-miR-24-3p	USP36	57602	-10.3426	1.17522e-07
hsa-miR-34a-5p	USP36	57602	-10.3426	1.17522e-07
hsa-miR-24-3p	USP40	55230	21.7873	2.11887e-10
hsa-miR-181c-5p	USP9Y	8287	21.487	1.59647e-09
hsa-miR-181d-5p	USP9Y	8287	21.487	1.59647e-09
hsa-miR-1287-5p	UTP18	51096	10.0848	2.34312e-06
hsa-miR-193b-3p	UTP18	51096	10.0848	2.34312e-06
hsa-let-7c-5p	UTY	7404	9.24548	0.000615938
hsa-miR-152-3p	UVRAG	7405	8.28692	1.89673e-06
hsa-miR-193b-3p	VAMP8	8673	4.83453	0.000169404
hsa-let-7c-5p	VCAN	1462	-8.587	0.000136202
hsa-miR-125a-5p	VCAN	1462	-8.587	0.000136202
hsa-miR-1296-5p	VCAN	1462	-8.587	0.000136202
hsa-miR-361-3p	VCAN	1462	-8.587	0.000136202
hsa-let-7c-5p	VCL	7414	-8.0988	0.000905841
hsa-miR-181c-3p	VCL	7414	-8.0988	0.000905841
hsa-miR-34a-5p	VCL	7414	-8.0988	0.000905841
hsa-miR-34a-5p	VEGFC	7424	-10.1452	3.84911e-11
hsa-let-7c-5p	VPS33A	65082	7.00031	0.000328016
hsa-miR-34a-5p	VPS33A	65082	7.00031	0.000328016
hsa-miR-24-3p	VPS45	11311	-21.8053	1.72361e-10
hsa-miR-34a-5p	VPS45	11311	-21.8053	1.72361e-10
hsa-miR-361-3p	VPS45	11311	-21.8053	1.72361e-10
hsa-miR-125a-5p	VPS4B	9525	11.8609	3.58195e-07
hsa-miR-125a-5p	WAPL	23063	21.13	2.37334e-09
hsa-miR-193b-3p	WAPL	23063	21.13	2.37334e-09
hsa-miR-24-3p	WAPL	23063	21.13	2.37334e-09
hsa-miR-483-5p	WDPCP	51057	8.44396	5.93376e-10
hsa-let-7c-5p	WDR11	55717	22.2693	4.47894e-27
hsa-let-7c-5p	WDR26	80232	6.82331	1.47438e-07
hsa-miR-125a-5p	WDR26	80232	6.82331	1.47438e-07
hsa-miR-1296-5p	WDR26	80232	6.82331	1.47438e-07
hsa-miR-24-3p	WDR26	80232	6.82331	1.47438e-07
hsa-miR-451a	WDR26	80232	6.82331	1.47438e-07
hsa-miR-181c-5p	WDR4	10785	-2.66306	0.000273572
hsa-miR-181d-5p	WDR4	10785	-2.66306	0.000273572
hsa-miR-34a-5p	WDR4	10785	-2.66306	0.000273572
hsa-miR-345-5p	WDR46	9277	7.23818	0.000239991
hsa-miR-185-5p	WDR77	79084	-0.558084	0.000649173
hsa-miR-34a-5p	WDR77	79084	-0.558084	0.000649173
hsa-miR-24-3p	WRAP73	49856	-8.05682	0.00073075
hsa-miR-361-3p	WRAP73	49856	-8.05682	0.00073075
hsa-miR-34a-5p	WRN	7486	8.03511	9.16289e-05
hsa-let-7c-5p	WSB1	26118	1.41226	0.000397241
hsa-miR-181c-5p	WSB1	26118	1.41226	0.000397241
hsa-miR-181d-5p	WSB1	26118	1.41226	0.000397241
hsa-miR-185-5p	WSB1	26118	1.41226	0.000397241
hsa-miR-34a-5p	WSB1	26118	1.41226	0.000397241
hsa-miR-144-5p	XPO5	57510	-4.92413	9.7598e-09
hsa-miR-24-3p	XPO5	57510	-4.92413	9.7598e-09
hsa-miR-34a-5p	XPO5	57510	-4.92413	9.7598e-09
hsa-miR-193b-3p	YARS	8565	5.58181	9.30177e-07
hsa-miR-193b-3p	YBX3	8531	8.39351	2.97855e-06
hsa-miR-34a-5p	YBX3	8531	8.39351	2.97855e-06
hsa-miR-34a-5p	YIF1A	10897	-1.51628	0.000570424
hsa-let-7c-5p	YIPF3	25844	8.11322	0.000379938
hsa-miR-193b-3p	YIPF3	25844	8.11322	0.000379938
hsa-miR-34a-5p	YPEL5	51646	22.3447	1.74519e-10
hsa-let-7c-5p	YWHAZ	7534	4.20903	0.000386544
hsa-miR-193b-3p	YWHAZ	7534	4.20903	0.000386544
hsa-miR-24-3p	YWHAZ	7534	4.20903	0.000386544
hsa-miR-34a-5p	YWHAZ	7534	4.20903	0.000386544
hsa-miR-34a-5p	YY1AP1	55249	10.2518	0.00030262
hsa-miR-34a-5p	ZCCHC17	51538	9.21784	0.000479255
hsa-miR-34a-5p	ZCWPW1	55063	8.65125	9.23636e-06
hsa-miR-125a-5p	ZDBF2	57683	23.0154	9.40195e-15
hsa-miR-1287-5p	ZDBF2	57683	23.0154	9.40195e-15
hsa-miR-34a-5p	ZDBF2	57683	23.0154	9.40195e-15
hsa-miR-34a-5p	ZDHHC16	84287	9.92318	1.2192e-06
hsa-miR-125a-5p	ZFC3H1	196441	2.37514	0.000587058
hsa-miR-1296-5p	ZMIZ1	57178	20.4164	5.4475e-09
hsa-miR-144-5p	ZMIZ1	57178	20.4164	5.4475e-09
hsa-miR-181c-3p	ZMYM2	7750	-21.7121	2.51183e-12
hsa-miR-181c-5p	ZMYM2	7750	-21.7121	2.51183e-12
hsa-miR-181d-5p	ZMYM2	7750	-21.7121	2.51183e-12
hsa-miR-193b-3p	ZMYM2	7750	-21.7121	2.51183e-12
hsa-miR-34a-5p	ZMYM2	7750	-21.7121	2.51183e-12
hsa-let-7c-5p	ZNF142	7701	9.12291	0.000552501
hsa-miR-24-3p	ZNF142	7701	9.12291	0.000552501
hsa-miR-181d-5p	ZNF160	90338	1.10462	0.000629772
hsa-miR-34a-5p	ZNF207	7756	20.2348	3.51646e-09
hsa-miR-421	ZNF207	7756	20.2348	3.51646e-09
hsa-miR-483-5p	ZNF207	7756	20.2348	3.51646e-09
hsa-miR-1296-5p	ZNF24	7572	1.04746	7.64955e-05
hsa-miR-34a-5p	ZNF263	10127	6.85695	0.000802045
hsa-miR-181c-5p	ZNF266	10781	9.02304	0.000346952
hsa-miR-181d-5p	ZNF266	10781	9.02304	0.000346952
hsa-miR-181c-5p	ZNF30	90075	-8.42539	1.66206e-10
hsa-miR-421	ZNF30	90075	-8.42539	1.66206e-10
hsa-let-7c-5p	ZNF33A	7581	10.9512	9.34658e-08
hsa-miR-185-5p	ZNF33A	7581	10.9512	9.34658e-08
hsa-miR-193b-3p	ZNF33A	7581	10.9512	9.34658e-08
hsa-miR-34a-5p	ZNF33A	7581	10.9512	9.34658e-08
hsa-miR-34a-5p	ZNF397	84307	-7.92954	7.90974e-05
hsa-miR-181c-5p	ZNF445	353274	-1.05971	0.000164529
hsa-miR-181c-5p	ZNF568	374900	7.69059	2.79506e-05
hsa-miR-181d-5p	ZNF568	374900	7.69059	2.79506e-05
hsa-miR-193b-3p	ZNF608	57507	-5.84628	0.000359258
hsa-let-7c-5p	ZNF609	23060	20.6646	2.14402e-09
hsa-miR-193b-3p	ZNF609	23060	20.6646	2.14402e-09
hsa-miR-24-3p	ZNF609	23060	20.6646	2.14402e-09
hsa-miR-421	ZNF609	23060	20.6646	2.14402e-09
hsa-miR-152-3p	ZNF618	114991	3.73691	0.000360341
hsa-miR-193b-3p	ZNF618	114991	3.73691	0.000360341
hsa-miR-34a-5p	ZNF618	114991	3.73691	0.000360341
hsa-let-7c-5p	ZNF644	84146	-21.784	2.64871e-11
hsa-miR-181c-5p	ZNF644	84146	-21.784	2.64871e-11
hsa-miR-34a-5p	ZNF644	84146	-21.784	2.64871e-11
hsa-miR-125a-5p	ZNF704	619279	24.2873	3.02559e-17
hsa-miR-24-3p	ZNF704	619279	24.2873	3.02559e-17
hsa-miR-125a-5p	ZNF714	148206	7.68964	0.000473326
hsa-miR-34a-5p	ZSWIM7	125150	4.52067	1.01966e-07

## Sheet: ObCRC_Nw
Supplemental Table 2. Complete list of miRNA-gene targets interactions in obese and CRC subjects.
miRNA	GeneTarget	EntrezGeneID	Gene_log2FoldChange	Gene_p-value
hsa-miR-107	AAAS	8086	-9.94007	0.000103163
hsa-miR-193b-3p	AAAS	8086	-9.94007	0.000103163
hsa-miR-28-5p	AAAS	8086	-9.94007	0.000103163
hsa-miR-10b-3p	AAK1	22848	-3.06904	0.000941013
hsa-miR-24-3p	AAK1	22848	-3.06904	0.000941013
hsa-miR-29b-2-5p	AAK1	22848	-3.06904	0.000941013
hsa-miR-34a-5p	AAK1	22848	-3.06904	0.000941013
hsa-miR-1323	ABCC1	4363	1.39491	0.000235242
hsa-miR-181d-5p	ABCC1	4363	1.39491	0.000235242
hsa-miR-98-5p	ABCC1	4363	1.39491	0.000235242
hsa-miR-193b-3p	ABHD17C	58489	8.27627	0.000144445
hsa-miR-34a-5p	ABHD17C	58489	8.27627	0.000144445
hsa-miR-98-5p	ABHD17C	58489	8.27627	0.000144445
hsa-miR-193b-3p	ABI2	10152	-10.2634	0.000143582
hsa-miR-28-5p	ABI2	10152	-10.2634	0.000143582
hsa-miR-30c-5p	ABI2	10152	-10.2634	0.000143582
hsa-miR-34a-5p	ABI2	10152	-10.2634	0.000143582
hsa-miR-452-5p	ABI2	10152	-10.2634	0.000143582
hsa-miR-99a-3p	ABI2	10152	-10.2634	0.000143582
hsa-miR-181c-5p	ABI3BP	25890	-9.19703	0.000907229
hsa-miR-181d-5p	ABI3BP	25890	-9.19703	0.000907229
hsa-miR-92a-3p	ABI3BP	25890	-9.19703	0.000907229
hsa-miR-107	ABL2	27	-21.7681	1.53827e-10
hsa-miR-10b-5p	ABL2	27	-21.7681	1.53827e-10
hsa-miR-125a-5p	ABL2	27	-21.7681	1.53827e-10
hsa-miR-24-3p	ABL2	27	-21.7681	1.53827e-10
hsa-miR-29b-2-5p	ABL2	27	-21.7681	1.53827e-10
hsa-miR-421	ABL2	27	-21.7681	1.53827e-10
hsa-miR-452-5p	ABL2	27	-21.7681	1.53827e-10
hsa-miR-92a-3p	ABL2	27	-21.7681	1.53827e-10
hsa-miR-107	ABTB1	80325	7.81861	1.10626e-05
hsa-miR-10b-5p	ACAD8	27034	-21.2428	1.42656e-09
hsa-miR-107	ACAD9	28976	-9.8406	0.0010767
hsa-miR-10b-5p	ACAD9	28976	-9.8406	0.0010767
hsa-miR-107	ACADVL	37	20.2368	1.33005e-10
hsa-miR-34a-5p	ACADVL	37	20.2368	1.33005e-10
hsa-miR-107	ACTG1	71	-3.46332	7.23387e-05
hsa-miR-10b-5p	ACTG1	71	-3.46332	7.23387e-05
hsa-miR-125a-5p	ACTG1	71	-3.46332	7.23387e-05
hsa-miR-193b-3p	ACTG1	71	-3.46332	7.23387e-05
hsa-miR-22-5p	ACTG1	71	-3.46332	7.23387e-05
hsa-miR-34a-5p	ACTG1	71	-3.46332	7.23387e-05
hsa-miR-98-5p	ACTG1	71	-3.46332	7.23387e-05
hsa-miR-181c-5p	ACVR1C	130399	1.01996	2.55319e-05
hsa-miR-98-5p	ACVR1C	130399	1.01996	2.55319e-05
hsa-miR-107	ADAM10	102	20.4402	5.13221e-08
hsa-miR-10b-5p	ADAM10	102	20.4402	5.13221e-08
hsa-miR-152-3p	ADAM10	102	20.4402	5.13221e-08
hsa-miR-22-5p	ADAM10	102	20.4402	5.13221e-08
hsa-miR-29b-2-5p	ADAM10	102	20.4402	5.13221e-08
hsa-miR-34a-5p	ADAM10	102	20.4402	5.13221e-08
hsa-miR-92a-3p	ADAM10	102	20.4402	5.13221e-08
hsa-miR-98-5p	ADAM10	102	20.4402	5.13221e-08
hsa-miR-10b-5p	ADAM8	101	-4.02503	5.8403e-05
hsa-miR-98-5p	ADAMTS12	81792	-21.5764	1.38457e-07
hsa-miR-107	ADCY6	112	5.40935	1.46976e-06
hsa-miR-185-5p	ADCY6	112	5.40935	1.46976e-06
hsa-miR-193b-3p	ADCY6	112	5.40935	1.46976e-06
hsa-miR-107	ADM	133	2.04933	0.000948268
hsa-miR-10b-5p	ADM	133	2.04933	0.000948268
hsa-miR-1287-5p	ADM	133	2.04933	0.000948268
hsa-miR-181c-5p	ADM	133	2.04933	0.000948268
hsa-miR-181d-5p	ADM	133	2.04933	0.000948268
hsa-miR-22-5p	ADM	133	2.04933	0.000948268
hsa-miR-29b-2-5p	ADM	133	2.04933	0.000948268
hsa-miR-34a-5p	ADM	133	2.04933	0.000948268
hsa-miR-516b-5p	ADM	133	2.04933	0.000948268
hsa-miR-92a-3p	ADM	133	2.04933	0.000948268
hsa-miR-10b-5p	ADORA2B	136	-6.19786	0.000394168
hsa-miR-152-3p	ADORA2B	136	-6.19786	0.000394168
hsa-miR-452-5p	ADORA2B	136	-6.19786	0.000394168
hsa-miR-107	AGFG1	3267	22.1455	1.15743e-10
hsa-miR-193b-3p	AGFG1	3267	22.1455	1.15743e-10
hsa-miR-24-3p	AGFG1	3267	22.1455	1.15743e-10
hsa-miR-28-5p	AGFG1	3267	22.1455	1.15743e-10
hsa-miR-100-5p	AGPAT3	56894	-1.88758	0.00105306
hsa-miR-107	AGPAT3	56894	-1.88758	0.00105306
hsa-miR-181c-5p	AGPAT3	56894	-1.88758	0.00105306
hsa-miR-24-3p	AGPAT3	56894	-1.88758	0.00105306
hsa-miR-28-5p	AGPAT3	56894	-1.88758	0.00105306
hsa-miR-107	AGPAT6	137964	1.36702	0.000506214
hsa-miR-125a-5p	AGPAT6	137964	1.36702	0.000506214
hsa-miR-185-5p	AGPAT6	137964	1.36702	0.000506214
hsa-miR-24-3p	AGPAT6	137964	1.36702	0.000506214
hsa-miR-98-5p	AGPAT6	137964	1.36702	0.000506214
hsa-miR-10b-5p	AGTRAP	57085	-1.65446	0.000400671
hsa-miR-125a-5p	AGTRAP	57085	-1.65446	0.000400671
hsa-miR-34a-5p	AGTRAP	57085	-1.65446	0.000400671
hsa-miR-22-5p	AHCYL1	10768	-11.5519	0.000180939
hsa-miR-24-3p	AHCYL1	10768	-11.5519	0.000180939
hsa-miR-92a-3p	AHCYL1	10768	-11.5519	0.000180939
hsa-miR-107	AKAP9	10142	-11.5938	2.66254e-06
hsa-miR-10b-5p	AKAP9	10142	-11.5938	2.66254e-06
hsa-miR-152-3p	AKAP9	10142	-11.5938	2.66254e-06
hsa-miR-24-3p	AKAP9	10142	-11.5938	2.66254e-06
hsa-miR-29b-2-5p	AKAP9	10142	-11.5938	2.66254e-06
hsa-miR-100-5p	AKR1B10	57016	6.0557	0.000232974
hsa-miR-10b-5p	AKR1B10	57016	6.0557	0.000232974
hsa-miR-452-5p	AKR1B10	57016	6.0557	0.000232974
hsa-miR-98-5p	AKR1B10	57016	6.0557	0.000232974
hsa-miR-100-5p	AKT1	207	5.97303	0.000360818
hsa-miR-10b-5p	AKT1	207	5.97303	0.000360818
hsa-miR-125a-5p	AKT1	207	5.97303	0.000360818
hsa-miR-181d-5p	AKT1	207	5.97303	0.000360818
hsa-miR-185-5p	AKT1	207	5.97303	0.000360818
hsa-miR-193b-3p	AKT1	207	5.97303	0.000360818
hsa-miR-22-5p	AKT1	207	5.97303	0.000360818
hsa-miR-34a-5p	AKT1	207	5.97303	0.000360818
hsa-miR-378f	AKT1	207	5.97303	0.000360818
hsa-miR-125a-5p	ALDH1A3	220	-2.43896	0.000681033
hsa-miR-107	ALDH4A1	8659	4.14191	1.10721e-05
hsa-miR-125a-5p	ALDH4A1	8659	4.14191	1.10721e-05
hsa-miR-34a-5p	ALDH4A1	8659	4.14191	1.10721e-05
hsa-miR-185-5p	ALG8	79053	7.8348	0.000151843
hsa-miR-92a-3p	ALG8	79053	7.8348	0.000151843
hsa-miR-98-5p	ALG8	79053	7.8348	0.000151843
hsa-miR-107	AMIGO2	347902	9.15285	0.000434304
hsa-miR-34a-5p	AMIGO2	347902	9.15285	0.000434304
hsa-miR-421	AMMECR1L	83607	7.92904	0.000579148
hsa-miR-193b-3p	AMOTL1	154810	-8.96157	0.000461901
hsa-miR-22-5p	AMOTL1	154810	-8.96157	0.000461901
hsa-miR-30c-5p	AMOTL1	154810	-8.96157	0.000461901
hsa-miR-92a-3p	AMOTL1	154810	-8.96157	0.000461901
hsa-miR-107	AMOTL2	51421	9.14464	2.07317e-09
hsa-miR-10b-5p	AMOTL2	51421	9.14464	2.07317e-09
hsa-miR-181c-5p	AMOTL2	51421	9.14464	2.07317e-09
hsa-miR-185-5p	AMOTL2	51421	9.14464	2.07317e-09
hsa-miR-193b-3p	AMOTL2	51421	9.14464	2.07317e-09
hsa-miR-24-3p	AMOTL2	51421	9.14464	2.07317e-09
hsa-miR-30c-5p	AMOTL2	51421	9.14464	2.07317e-09
hsa-miR-34a-5p	AMOTL2	51421	9.14464	2.07317e-09
hsa-miR-152-3p	ANAPC5	51433	23.2666	1.6739e-08
hsa-miR-34a-5p	ANAPC5	51433	23.2666	1.6739e-08
hsa-miR-107	ANK2	287	8.54464	9.62199e-05
hsa-miR-125a-5p	ANK2	287	8.54464	9.62199e-05
hsa-miR-185-5p	ANK2	287	8.54464	9.62199e-05
hsa-miR-30c-5p	ANK2	287	8.54464	9.62199e-05
hsa-miR-34a-5p	ANK2	287	8.54464	9.62199e-05
hsa-miR-185-5p	ANKHD1	54882	-10.7338	3.25999e-10
hsa-miR-22-5p	ANKHD1	54882	-10.7338	3.25999e-10
hsa-miR-181c-5p	ANKRD10	55608	1.24954	0.000788154
hsa-miR-34a-5p	ANKRD10	55608	1.24954	0.000788154
hsa-miR-107	ANKRD13C	81573	-11.3164	2.38549e-05
hsa-miR-181c-5p	ANKRD13C	81573	-11.3164	2.38549e-05
hsa-miR-34a-5p	ANKRD13C	81573	-11.3164	2.38549e-05
hsa-miR-452-5p	ANKRD13C	81573	-11.3164	2.38549e-05
hsa-miR-92a-3p	ANKRD13C	81573	-11.3164	2.38549e-05
hsa-miR-107	ANKRD17	26057	8.64981	5.63933e-09
hsa-miR-29b-2-5p	ANKRD17	26057	8.64981	5.63933e-09
hsa-miR-30c-5p	ANKRD17	26057	8.64981	5.63933e-09
hsa-miR-34a-5p	ANKRD17	26057	8.64981	5.63933e-09
hsa-miR-24-3p	ANKRD27	84079	-21.573	6.45577e-08
hsa-miR-34a-5p	ANKRD27	84079	-21.573	6.45577e-08
hsa-miR-34a-5p	ANKRD29	147463	6.44713	0.000590689
hsa-miR-10b-5p	ANKRD33B	651746	2.77326	0.000477371
hsa-miR-125a-5p	ANKRD33B	651746	2.77326	0.000477371
hsa-miR-24-3p	ANKRD40	91369	8.50742	1.20178e-11
hsa-miR-1247-5p	ANPEP	290	8.95154	0.000464128
hsa-miR-125a-5p	ANPEP	290	8.95154	0.000464128
hsa-miR-22-5p	ANPEP	290	8.95154	0.000464128
hsa-miR-24-3p	ANPEP	290	8.95154	0.000464128
hsa-miR-99a-3p	ANPEP	290	8.95154	0.000464128
hsa-miR-185-5p	ANXA2	302	-23.7677	6.62864e-09
hsa-miR-99a-3p	ANXA2	302	-23.7677	6.62864e-09
hsa-miR-10b-5p	ANXA7	310	8.488	8.22519e-06
hsa-miR-30c-5p	ANXA7	310	8.488	8.22519e-06
hsa-miR-452-5p	AOX1	316	-21.1074	3.56159e-07
hsa-miR-100-5p	AP3M1	26985	-9.37778	3.15529e-05
hsa-miR-10b-5p	AP3M1	26985	-9.37778	3.15529e-05
hsa-miR-1287-5p	AP3M1	26985	-9.37778	3.15529e-05
hsa-miR-152-3p	AP3M1	26985	-9.37778	3.15529e-05
hsa-miR-185-5p	AP3M1	26985	-9.37778	3.15529e-05
hsa-miR-24-3p	AP3M1	26985	-9.37778	3.15529e-05
hsa-miR-98-5p	AP3M1	26985	-9.37778	3.15529e-05
hsa-miR-107	APBB2	323	0.811757	1.64252e-05
hsa-miR-24-3p	APBB2	323	0.811757	1.64252e-05
hsa-miR-34a-5p	APBB2	323	0.811757	1.64252e-05
hsa-miR-107	APCDD1	147495	-8.97634	0.000118818
hsa-miR-193b-3p	APCDD1	147495	-8.97634	0.000118818
hsa-miR-193b-3p	APEH	327	5.48919	7.1257e-06
hsa-miR-29b-2-5p	APEH	327	5.48919	7.1257e-06
hsa-miR-34a-5p	APEH	327	5.48919	7.1257e-06
hsa-miR-107	APEX2	27301	-4.40772	8.81859e-05
hsa-miR-34a-5p	APEX2	27301	-4.40772	8.81859e-05
hsa-miR-107	APLP2	334	-25.6693	3.05893e-11
hsa-miR-152-3p	APLP2	334	-25.6693	3.05893e-11
hsa-miR-22-5p	APLP2	334	-25.6693	3.05893e-11
hsa-miR-30c-5p	APLP2	334	-25.6693	3.05893e-11
hsa-miR-34a-5p	APLP2	334	-25.6693	3.05893e-11
hsa-miR-92a-3p	APLP2	334	-25.6693	3.05893e-11
hsa-miR-22-5p	ARFGAP2	84364	-5.51452	0.000552168
hsa-miR-107	ARHGAP21	57584	9.65882	1.19345e-05
hsa-miR-10b-3p	ARHGAP21	57584	9.65882	1.19345e-05
hsa-miR-22-5p	ARHGAP21	57584	9.65882	1.19345e-05
hsa-miR-24-3p	ARHGAP21	57584	9.65882	1.19345e-05
hsa-miR-34a-5p	ARHGAP21	57584	9.65882	1.19345e-05
hsa-miR-181d-5p	ARHGAP5	394	4.60904	0.000521464
hsa-miR-107	ARHGEF1	9138	9.87282	0.000944654
hsa-miR-24-3p	ARHGEF40	55701	-10.8092	9.13465e-05
hsa-miR-30c-5p	ARHGEF40	55701	-10.8092	9.13465e-05
hsa-miR-98-5p	ARHGEF40	55701	-10.8092	9.13465e-05
hsa-miR-10b-5p	ARID4B	51742	20.6093	8.94263e-08
hsa-miR-30c-5p	ARID4B	51742	20.6093	8.94263e-08
hsa-miR-421	ARID4B	51742	20.6093	8.94263e-08
hsa-miR-452-5p	ARID4B	51742	20.6093	8.94263e-08
hsa-miR-548az-5p	ARID4B	51742	20.6093	8.94263e-08
hsa-miR-92a-3p	ARID4B	51742	20.6093	8.94263e-08
hsa-miR-34a-5p	AS3MT	57412	3.06902	0.000112512
hsa-miR-34a-5p	ASL	435	-8.11765	0.000804043
hsa-miR-193b-3p	ASXL1	171023	-21.1585	1.83507e-10
hsa-miR-34a-5p	ASXL1	171023	-21.1585	1.83507e-10
hsa-miR-107	ATG13	9776	4.5881	0.000109269
hsa-miR-10b-5p	ATG13	9776	4.5881	0.000109269
hsa-miR-152-3p	ATG13	9776	4.5881	0.000109269
hsa-miR-185-5p	ATG13	9776	4.5881	0.000109269
hsa-miR-378f	ATG13	9776	4.5881	0.000109269
hsa-miR-34a-5p	ATG4C	84938	-21.7319	2.82899e-10
hsa-miR-185-5p	ATHL1	80162	7.55683	0.000266581
hsa-miR-100-5p	ATP1A2	477	3.58376	0.000318926
hsa-miR-34a-5p	ATP2C1	27032	23.1126	1.88837e-08
hsa-miR-98-5p	ATP2C1	27032	23.1126	1.88837e-08
hsa-miR-107	ATP5B	506	1.02173	3.16557e-05
hsa-miR-152-3p	ATP5B	506	1.02173	3.16557e-05
hsa-miR-181c-5p	ATP5B	506	1.02173	3.16557e-05
hsa-miR-181d-5p	ATP5B	506	1.02173	3.16557e-05
hsa-miR-193b-3p	ATP5B	506	1.02173	3.16557e-05
hsa-miR-22-5p	ATP5B	506	1.02173	3.16557e-05
hsa-miR-24-3p	ATP5B	506	1.02173	3.16557e-05
hsa-miR-92a-3p	ATP5B	506	1.02173	3.16557e-05
hsa-miR-125a-5p	ATP5G2	517	7.84799	0.000262008
hsa-miR-185-5p	ATP5G2	517	7.84799	0.000262008
hsa-miR-29b-2-5p	ATP5G2	517	7.84799	0.000262008
hsa-miR-1287-5p	ATP5PB	515	-9.09275	0.000243339
hsa-miR-92a-3p	ATP5PB	515	-9.09275	0.000243339
hsa-miR-421	ATP6V0C	527	19.4816	2.78088e-06
hsa-miR-92a-3p	ATP7B	540	20.3851	1.33841e-07
hsa-miR-98-5p	ATP7B	540	20.3851	1.33841e-07
hsa-miR-181c-5p	ATP8B1	5205	-3.15157	0.000775655
hsa-miR-181d-5p	ATP8B1	5205	-3.15157	0.000775655
hsa-miR-452-5p	ATP8B1	5205	-3.15157	0.000775655
hsa-miR-92a-3p	ATP8B1	5205	-3.15157	0.000775655
hsa-miR-181c-5p	ATP9A	10079	11.2675	0.000323641
hsa-miR-193b-3p	ATP9A	10079	11.2675	0.000323641
hsa-miR-24-3p	ATP9A	10079	11.2675	0.000323641
hsa-miR-28-5p	ATP9A	10079	11.2675	0.000323641
hsa-miR-10b-5p	ATXN2	6311	7.23391	1.43148e-05
hsa-miR-98-5p	ATXN2	6311	7.23391	1.43148e-05
hsa-miR-92a-3p	AUP1	550	7.41774	0.000502255
hsa-miR-107	AZIN1	51582	22.1999	4.18082e-09
hsa-miR-181c-5p	AZIN1	51582	22.1999	4.18082e-09
hsa-miR-181d-5p	AZIN1	51582	22.1999	4.18082e-09
hsa-miR-22-5p	AZIN1	51582	22.1999	4.18082e-09
hsa-miR-24-3p	AZIN1	51582	22.1999	4.18082e-09
hsa-miR-30c-5p	AZIN1	51582	22.1999	4.18082e-09
hsa-miR-34a-5p	AZIN1	51582	22.1999	4.18082e-09
hsa-miR-92a-3p	AZIN1	51582	22.1999	4.18082e-09
hsa-miR-30c-5p	B4GALT6	9331	9.12866	3.33306e-05
hsa-miR-92a-3p	B4GALT6	9331	9.12866	3.33306e-05
hsa-miR-98-5p	B4GALT6	9331	9.12866	3.33306e-05
hsa-miR-107	BACE1	23621	-7.08681	0.000414912
hsa-miR-421	BACE1	23621	-7.08681	0.000414912
hsa-miR-193b-3p	BAG6	7917	-22.1766	7.17399e-14
hsa-miR-29b-2-5p	BAG6	7917	-22.1766	7.17399e-14
hsa-miR-34a-5p	BAG6	7917	-22.1766	7.17399e-14
hsa-miR-92a-3p	BAG6	7917	-22.1766	7.17399e-14
hsa-miR-34a-5p	BBS4	585	-9.29288	1.84405e-07
hsa-miR-193b-3p	BCKDHA	593	-22.1847	4.62003e-11
hsa-miR-34a-5p	BCKDHA	593	-22.1847	4.62003e-11
hsa-miR-10b-5p	BCL7A	605	1.02327	4.8319e-06
hsa-miR-24-3p	BCL7A	605	1.02327	4.8319e-06
hsa-miR-30c-5p	BCL7A	605	1.02327	4.8319e-06
hsa-miR-34a-5p	BCL7C	9274	7.88258	0.000288925
hsa-miR-4455	BDH1	622	-9.0939	0.000884602
hsa-miR-24-3p	BMP7	655	5.19196	0.000380155
hsa-miR-34a-5p	BMP7	655	5.19196	0.000380155
hsa-miR-92a-3p	BMP7	655	5.19196	0.000380155
hsa-miR-100-5p	BMPR2	659	21.6999	6.42819e-08
hsa-miR-107	BMPR2	659	21.6999	6.42819e-08
hsa-miR-125a-5p	BMPR2	659	21.6999	6.42819e-08
hsa-miR-125b-1-3p	BMPR2	659	21.6999	6.42819e-08
hsa-miR-181c-5p	BMPR2	659	21.6999	6.42819e-08
hsa-miR-181d-5p	BMPR2	659	21.6999	6.42819e-08
hsa-miR-185-5p	BMPR2	659	21.6999	6.42819e-08
hsa-miR-22-5p	BMPR2	659	21.6999	6.42819e-08
hsa-miR-24-3p	BMPR2	659	21.6999	6.42819e-08
hsa-miR-28-5p	BMPR2	659	21.6999	6.42819e-08
hsa-miR-30c-5p	BMPR2	659	21.6999	6.42819e-08
hsa-miR-34a-5p	BMPR2	659	21.6999	6.42819e-08
hsa-miR-452-5p	BMPR2	659	21.6999	6.42819e-08
hsa-miR-92a-3p	BMPR2	659	21.6999	6.42819e-08
hsa-miR-98-5p	BMPR2	659	21.6999	6.42819e-08
hsa-miR-193b-3p	BRCC3	79184	-21.9647	3.61477e-14
hsa-miR-92a-3p	BRCC3	79184	-21.9647	3.61477e-14
hsa-miR-107	BRD2	6046	-2.03086	0.00057315
hsa-miR-22-5p	BRD2	6046	-2.03086	0.00057315
hsa-miR-34a-5p	BRD2	6046	-2.03086	0.00057315
hsa-miR-421	BRD2	6046	-2.03086	0.00057315
hsa-miR-512-3p	BRD2	6046	-2.03086	0.00057315
hsa-miR-92a-3p	BRD2	6046	-2.03086	0.00057315
hsa-miR-107	BZW2	28969	21.4368	2.92666e-09
hsa-miR-22-5p	BZW2	28969	21.4368	2.92666e-09
hsa-miR-98-5p	BZW2	28969	21.4368	2.92666e-09
hsa-miR-181c-5p	C18orf21	83608	6.11666	0.000269624
hsa-miR-34a-5p	C18orf21	83608	6.11666	0.000269624
hsa-miR-548az-5p	C19orf47	126526	-8.56536	5.34572e-05
hsa-miR-98-5p	C19orf47	126526	-8.56536	5.34572e-05
hsa-miR-34a-5p	C1S	716	5.23094	0.000435595
hsa-miR-517a-3p	C1S	716	5.23094	0.000435595
hsa-miR-30c-5p	C2CD3	26005	7.85221	0.000470986
hsa-miR-421	C2CD3	26005	7.85221	0.000470986
hsa-miR-22-5p	C2orf47	79568	-21.3961	2.8129e-10
hsa-miR-181d-5p	C8orf59	401466	-21.9781	1.22138e-10
hsa-miR-516a-5p	C9orf64	84267	-0.625731	1.36286e-05
hsa-miR-92a-3p	C9orf64	84267	-0.625731	1.36286e-05
hsa-miR-107	C9orf69	90120	-8.37475	0.00017013
hsa-miR-34a-5p	C9orf69	90120	-8.37475	0.00017013
hsa-miR-107	CA8	767	7.04144	4.00472e-05
hsa-miR-107	CAD	790	-1.8679	0.00058862
hsa-miR-34a-5p	CAD	790	-1.8679	0.00058862
hsa-miR-92a-3p	CAD	790	-1.8679	0.00058862
hsa-miR-34a-5p	CALCOCO2	10241	1.05912	0.000560564
hsa-miR-100-5p	CAMTA1	23261	2.61872	2.95675e-05
hsa-miR-22-5p	CAMTA1	23261	2.61872	2.95675e-05
hsa-miR-34a-5p	CAMTA1	23261	2.61872	2.95675e-05
hsa-miR-107	CAMTA2	23125	22.4096	4.90827e-08
hsa-miR-10b-5p	CAMTA2	23125	22.4096	4.90827e-08
hsa-miR-24-3p	CAMTA2	23125	22.4096	4.90827e-08
hsa-miR-34a-5p	CAMTA2	23125	22.4096	4.90827e-08
hsa-miR-4455	CAMTA2	23125	22.4096	4.90827e-08
hsa-miR-92a-3p	CAMTA2	23125	22.4096	4.90827e-08
hsa-miR-98-5p	CAP2	10486	-2.19543	0.000378333
hsa-miR-1287-5p	CASC3	22794	10.2801	5.11149e-09
hsa-miR-193b-3p	CASC3	22794	10.2801	5.11149e-09
hsa-miR-100-5p	CASP3	836	-2.27938	0.000259429
hsa-miR-181d-5p	CASP3	836	-2.27938	0.000259429
hsa-miR-22-5p	CASP3	836	-2.27938	0.000259429
hsa-miR-24-3p	CASP3	836	-2.27938	0.000259429
hsa-miR-30c-5p	CASP3	836	-2.27938	0.000259429
hsa-miR-34a-5p	CASP3	836	-2.27938	0.000259429
hsa-miR-421	CASP3	836	-2.27938	0.000259429
hsa-miR-452-5p	CASP3	836	-2.27938	0.000259429
hsa-miR-98-5p	CASP3	836	-2.27938	0.000259429
hsa-miR-34a-5p	CASP8	841	-8.78489	5.67119e-05
hsa-miR-24-3p	CBFB	865	-4.36119	1.8588e-06
hsa-miR-30c-5p	CBFB	865	-4.36119	1.8588e-06
hsa-miR-34a-5p	CBFB	865	-4.36119	1.8588e-06
hsa-miR-92a-3p	CBFB	865	-4.36119	1.8588e-06
hsa-miR-193b-3p	CCBL1	883	6.46257	0.000772358
hsa-miR-181d-5p	CCDC25	55246	-21.4911	4.83113e-08
hsa-miR-107	CCDC3	83643	3.87249	4.36756e-05
hsa-miR-516a-5p	CCDC30	728621	8.01979	1.55314e-05
hsa-miR-92a-3p	CCDC57	284001	7.99265	7.08677e-06
hsa-miR-24-3p	CCDC69	26112	24.3694	8.52434e-09
hsa-miR-10b-5p	CCDC80	151887	1.56707	2.33832e-05
hsa-miR-125a-5p	CCDC80	151887	1.56707	2.33832e-05
hsa-miR-452-5p	CCDC80	151887	1.56707	2.33832e-05
hsa-miR-517a-3p	CCDC80	151887	1.56707	2.33832e-05
hsa-miR-107	CCDC91	55297	9.13278	0.000788517
hsa-miR-125a-5p	CCDC93	54520	7.53664	0.000767077
hsa-miR-22-5p	CCDC93	54520	7.53664	0.000767077
hsa-miR-152-3p	CCNI	10983	-22.368	3.9437e-09
hsa-miR-185-5p	CCNI	10983	-22.368	3.9437e-09
hsa-miR-29b-2-5p	CCNI	10983	-22.368	3.9437e-09
hsa-miR-34a-5p	CCNI	10983	-22.368	3.9437e-09
hsa-miR-92a-3p	CCNI	10983	-22.368	3.9437e-09
hsa-miR-181c-5p	CCNL2	81669	22.6375	1.51148e-08
hsa-miR-185-5p	CCNL2	81669	22.6375	1.51148e-08
hsa-miR-34a-5p	CCNL2	81669	22.6375	1.51148e-08
hsa-miR-107	CCNT2	905	10.3177	0.000610591
hsa-miR-125a-5p	CCNT2	905	10.3177	0.000610591
hsa-miR-181c-5p	CCNT2	905	10.3177	0.000610591
hsa-miR-193b-3p	CCNT2	905	10.3177	0.000610591
hsa-miR-22-5p	CCNT2	905	10.3177	0.000610591
hsa-miR-29b-2-5p	CCNT2	905	10.3177	0.000610591
hsa-miR-30c-5p	CCNT2	905	10.3177	0.000610591
hsa-miR-98-5p	CCNT2	905	10.3177	0.000610591
hsa-miR-185-5p	CCNY	219771	8.02719	0.000104612
hsa-miR-193b-3p	CCNY	219771	8.02719	0.000104612
hsa-miR-30c-5p	CCNY	219771	8.02719	0.000104612
hsa-miR-98-5p	CCNY	219771	8.02719	0.000104612
hsa-miR-34a-5p	CCSER2	54462	-23.1459	6.46705e-08
hsa-miR-92a-3p	CCSER2	54462	-23.1459	6.46705e-08
hsa-miR-10b-3p	CCT5	22948	-8.9657	0.000104021
hsa-miR-1299	CCT5	22948	-8.9657	0.000104021
hsa-miR-181d-5p	CCT5	22948	-8.9657	0.000104021
hsa-miR-30c-5p	CCT5	22948	-8.9657	0.000104021
hsa-miR-92a-3p	CCT5	22948	-8.9657	0.000104021
hsa-miR-99a-3p	CCT5	22948	-8.9657	0.000104021
hsa-miR-125a-5p	CD244	51744	7.21684	0.0011146
hsa-miR-107	CD36	948	-10.4593	8.02392e-06
hsa-let-7i-3p	CD46	4179	-11.2639	0.000142693
hsa-miR-1287-5p	CD46	4179	-11.2639	0.000142693
hsa-miR-181c-5p	CD46	4179	-11.2639	0.000142693
hsa-miR-34a-5p	CD46	4179	-11.2639	0.000142693
hsa-miR-421	CD46	4179	-11.2639	0.000142693
hsa-miR-98-5p	CD46	4179	-11.2639	0.000142693
hsa-miR-107	CD63	967	4.34994	5.46622e-05
hsa-miR-24-3p	CD63	967	4.34994	5.46622e-05
hsa-miR-22-5p	CDC37L1	55664	0.567092	0.000485977
hsa-miR-30c-5p	CDC37L1	55664	0.567092	0.000485977
hsa-miR-107	CDK10	8558	9.485	1.58265e-05
hsa-miR-107	CDK12	51755	-10.3164	0.000396111
hsa-miR-10b-5p	CDK12	51755	-10.3164	0.000396111
hsa-miR-125a-5p	CDK12	51755	-10.3164	0.000396111
hsa-miR-1287-5p	CDK12	51755	-10.3164	0.000396111
hsa-miR-193b-3p	CDK12	51755	-10.3164	0.000396111
hsa-miR-30c-5p	CDK12	51755	-10.3164	0.000396111
hsa-miR-98-5p	CDK12	51755	-10.3164	0.000396111
hsa-miR-185-5p	CDK14	5218	-23.5825	5.9152e-09
hsa-miR-193b-3p	CDK5RAP1	51654	-4.77752	0.000126194
hsa-miR-125a-5p	CDYL2	124359	-6.35593	0.000898065
hsa-miR-193b-3p	CDYL2	124359	-6.35593	0.000898065
hsa-miR-107	CELSR1	9620	6.04755	0.00111306
hsa-miR-92a-3p	CELSR1	9620	6.04755	0.00111306
hsa-miR-34a-5p	CEP170	9859	-11.1454	0.000261636
hsa-miR-548az-5p	CEP170	9859	-11.1454	0.000261636
hsa-miR-98-5p	CEP170	9859	-11.1454	0.000261636
hsa-miR-1287-5p	CEP68	23177	21.7417	7.6378e-09
hsa-miR-24-3p	CEP68	23177	21.7417	7.6378e-09
hsa-miR-34a-5p	CEP68	23177	21.7417	7.6378e-09
hsa-miR-10b-5p	CES1	1066	12.2418	0.000110324
hsa-miR-92a-3p	CES2	8824	8.17698	0.000481827
hsa-miR-100-5p	CFLAR	8837	-11.0379	0.000120324
hsa-miR-107	CFLAR	8837	-11.0379	0.000120324
hsa-miR-125a-5p	CFLAR	8837	-11.0379	0.000120324
hsa-miR-22-5p	CFLAR	8837	-11.0379	0.000120324
hsa-miR-34a-5p	CFLAR	8837	-11.0379	0.000120324
hsa-miR-125a-5p	CGNL1	84952	-7.84851	0.000156501
hsa-miR-452-5p	CHCHD2	51142	24.1301	7.58725e-12
hsa-miR-92a-3p	CHCHD2	51142	24.1301	7.58725e-12
hsa-miR-181c-5p	CHCHD7	79145	9.13507	1.33418e-08
hsa-miR-181d-5p	CHCHD7	79145	9.13507	1.33418e-08
hsa-miR-107	CHD1	1105	6.03559	0.000205396
hsa-miR-125a-5p	CHD1	1105	6.03559	0.000205396
hsa-miR-181c-5p	CHD1	1105	6.03559	0.000205396
hsa-miR-24-3p	CHD1	1105	6.03559	0.000205396
hsa-miR-28-5p	CHD1	1105	6.03559	0.000205396
hsa-miR-29b-2-5p	CHD1	1105	6.03559	0.000205396
hsa-miR-30c-5p	CHD1	1105	6.03559	0.000205396
hsa-miR-34a-5p	CHD1	1105	6.03559	0.000205396
hsa-miR-98-5p	CHD1	1105	6.03559	0.000205396
hsa-miR-107	CHD2	1106	22.819	1.04271e-12
hsa-miR-22-5p	CHD2	1106	22.819	1.04271e-12
hsa-miR-24-3p	CHD2	1106	22.819	1.04271e-12
hsa-miR-30c-5p	CHD2	1106	22.819	1.04271e-12
hsa-miR-100-5p	CHD3	1107	-21.7386	6.60145e-08
hsa-miR-107	CHD3	1107	-21.7386	6.60145e-08
hsa-miR-185-5p	CHD3	1107	-21.7386	6.60145e-08
hsa-miR-22-5p	CHD3	1107	-21.7386	6.60145e-08
hsa-miR-24-3p	CHD3	1107	-21.7386	6.60145e-08
hsa-miR-4455	CHD3	1107	-21.7386	6.60145e-08
hsa-miR-10b-5p	CHEK1	1111	-3.80974	8.94868e-05
hsa-miR-193b-3p	CHEK1	1111	-3.80974	8.94868e-05
hsa-miR-24-3p	CHEK1	1111	-3.80974	8.94868e-05
hsa-miR-34a-5p	CHEK1	1111	-3.80974	8.94868e-05
hsa-miR-92a-3p	CHEK1	1111	-3.80974	8.94868e-05
hsa-miR-1323	CHMP2B	25978	0.816749	0.000603527
hsa-miR-181c-5p	CHMP2B	25978	0.816749	0.000603527
hsa-miR-181d-5p	CHMP2B	25978	0.816749	0.000603527
hsa-miR-29b-2-5p	CHMP2B	25978	0.816749	0.000603527
hsa-miR-30c-5p	CHMP2B	25978	0.816749	0.000603527
hsa-miR-107	CHMP3	51652	6.42072	0.000932066
hsa-miR-152-3p	CHMP3	51652	6.42072	0.000932066
hsa-miR-30c-5p	CHMP3	51652	6.42072	0.000932066
hsa-miR-34a-5p	CHMP3	51652	6.42072	0.000932066
hsa-miR-10b-5p	CHRDL1	91851	-11.497	2.71137e-08
hsa-miR-185-5p	CHRDL1	91851	-11.497	2.71137e-08
hsa-miR-34a-5p	CHURC1-FNTB	100529261	8.97152	2.32782e-05
hsa-miR-107	CIC	23152	-12.0963	0.000131569
hsa-miR-193b-3p	CIC	23152	-12.0963	0.000131569
hsa-miR-29b-2-5p	CIC	23152	-12.0963	0.000131569
hsa-miR-34a-5p	CIC	23152	-12.0963	0.000131569
hsa-miR-92a-3p	CIC	23152	-12.0963	0.000131569
hsa-miR-100-5p	CIRBP	1153	21.2779	9.21418e-13
hsa-miR-10b-5p	CIRBP	1153	21.2779	9.21418e-13
hsa-miR-24-3p	CIRBP	1153	21.2779	9.21418e-13
hsa-miR-34a-5p	CIRBP	1153	21.2779	9.21418e-13
hsa-miR-107	CKMT1A	548596	9.34787	7.96801e-06
hsa-miR-30c-5p	CLDND1	56650	-21.1854	1.52133e-09
hsa-miR-34a-5p	CLDND1	56650	-21.1854	1.52133e-09
hsa-miR-516b-5p	CLDND1	56650	-21.1854	1.52133e-09
hsa-miR-92a-3p	CLDND1	56650	-21.1854	1.52133e-09
hsa-miR-34a-5p	CLIP2	7461	-9.71909	0.000416821
hsa-miR-10b-5p	CLK1	1195	8.07964	0.000371885
hsa-miR-92a-3p	CLK1	1195	8.07964	0.000371885
hsa-miR-107	CLSTN2	64084	8.61063	2.98646e-07
hsa-miR-10b-3p	CLSTN2	64084	8.61063	2.98646e-07
hsa-miR-107	CMIP	80790	-24.598	6.70641e-12
hsa-miR-29b-2-5p	CMIP	80790	-24.598	6.70641e-12
hsa-miR-30c-5p	CMIP	80790	-24.598	6.70641e-12
hsa-miR-34a-5p	CMIP	80790	-24.598	6.70641e-12
hsa-miR-107	CNOT1	23019	5.65359	7.03795e-05
hsa-miR-125a-5p	CNOT1	23019	5.65359	7.03795e-05
hsa-miR-152-3p	CNOT1	23019	5.65359	7.03795e-05
hsa-miR-181c-5p	CNOT1	23019	5.65359	7.03795e-05
hsa-miR-181d-5p	CNOT1	23019	5.65359	7.03795e-05
hsa-miR-193b-3p	CNOT1	23019	5.65359	7.03795e-05
hsa-miR-24-3p	CNOT1	23019	5.65359	7.03795e-05
hsa-miR-30c-5p	CNOT1	23019	5.65359	7.03795e-05
hsa-miR-34a-5p	CNOT1	23019	5.65359	7.03795e-05
hsa-miR-421	CNOT1	23019	5.65359	7.03795e-05
hsa-miR-92a-3p	CNOT1	23019	5.65359	7.03795e-05
hsa-miR-98-5p	CNOT1	23019	5.65359	7.03795e-05
hsa-miR-24-3p	CNOT2	4848	6.43696	0.000899217
hsa-miR-28-5p	CNOT2	4848	6.43696	0.000899217
hsa-miR-92a-3p	CNOT2	4848	6.43696	0.000899217
hsa-miR-125a-5p	CNP	1267	-1.14498	0.000610546
hsa-miR-34a-5p	CNRIP1	25927	9.57143	4.42533e-14
hsa-miR-98-5p	CNTRL	11064	-9.25041	2.55104e-06
hsa-miR-107	COBLL1	22837	10.6861	1.08075e-07
hsa-miR-30c-5p	COBLL1	22837	10.6861	1.08075e-07
hsa-miR-34a-5p	COBLL1	22837	10.6861	1.08075e-07
hsa-miR-107	COL1A1	1277	-2.88647	0.000222407
hsa-miR-185-5p	COL1A1	1277	-2.88647	0.000222407
hsa-miR-22-5p	COL1A1	1277	-2.88647	0.000222407
hsa-miR-28-5p	COL1A1	1277	-2.88647	0.000222407
hsa-miR-34a-5p	COL1A1	1277	-2.88647	0.000222407
hsa-miR-4455	COL1A1	1277	-2.88647	0.000222407
hsa-miR-98-5p	COL1A1	1277	-2.88647	0.000222407
hsa-miR-10b-5p	COL1A2	1278	-2.07047	0.000243154
hsa-miR-28-5p	COL1A2	1278	-2.07047	0.000243154
hsa-miR-34a-5p	COL1A2	1278	-2.07047	0.000243154
hsa-miR-92a-3p	COL1A2	1278	-2.07047	0.000243154
hsa-miR-98-5p	COL1A2	1278	-2.07047	0.000243154
hsa-miR-24-3p	COL8A1	1295	-2.20698	0.00110683
hsa-miR-98-5p	COL8A1	1295	-2.20698	0.00110683
hsa-miR-548az-5p	COMMD3-BMI1	100532731	19.76	9.50811e-08
hsa-miR-107	COPG2	26958	19.7392	8.35567e-07
hsa-let-7e-3p	COPS6	10980	3.09137	1.13819e-05
hsa-miR-107	COPS6	10980	3.09137	1.13819e-05
hsa-miR-22-5p	COPS6	10980	3.09137	1.13819e-05
hsa-miR-92a-3p	COPS6	10980	3.09137	1.13819e-05
hsa-miR-100-5p	COPS7B	64708	-1.54491	0.000741932
hsa-miR-107	COPS7B	64708	-1.54491	0.000741932
hsa-miR-125a-5p	COPS7B	64708	-1.54491	0.000741932
hsa-miR-181c-5p	COPS7B	64708	-1.54491	0.000741932
hsa-miR-34a-5p	COPS7B	64708	-1.54491	0.000741932
hsa-let-7e-3p	COPS8	10920	-8.38339	0.000272085
hsa-miR-1287-5p	CPEB2	132864	9.04018	7.50235e-06
hsa-miR-181d-5p	CPEB2	132864	9.04018	7.50235e-06
hsa-miR-193b-3p	CPEB2	132864	9.04018	7.50235e-06
hsa-miR-30c-5p	CPEB2	132864	9.04018	7.50235e-06
hsa-miR-34a-5p	CPEB2	132864	9.04018	7.50235e-06
hsa-miR-421	CPEB2	132864	9.04018	7.50235e-06
hsa-miR-517a-3p	CPEB2	132864	9.04018	7.50235e-06
hsa-miR-92a-3p	CPEB2	132864	9.04018	7.50235e-06
hsa-miR-107	CPM	1368	-10.8242	1.28771e-12
hsa-miR-4455	CPM	1368	-10.8242	1.28771e-12
hsa-miR-452-5p	CPM	1368	-10.8242	1.28771e-12
hsa-miR-107	CPSF7	79869	10.7809	1.04033e-05
hsa-miR-28-5p	CPSF7	79869	10.7809	1.04033e-05
hsa-miR-452-5p	CPSF7	79869	10.7809	1.04033e-05
hsa-miR-92a-3p	CPSF7	79869	10.7809	1.04033e-05
hsa-miR-98-5p	CPSF7	79869	10.7809	1.04033e-05
hsa-miR-100-5p	CREBBP	1387	6.17354	5.33726e-05
hsa-miR-107	CREBBP	1387	6.17354	5.33726e-05
hsa-miR-22-5p	CREBBP	1387	6.17354	5.33726e-05
hsa-miR-24-3p	CREBBP	1387	6.17354	5.33726e-05
hsa-miR-92a-3p	CREBBP	1387	6.17354	5.33726e-05
hsa-miR-107	CRLS1	54675	22.9563	3.82691e-10
hsa-miR-1323	CRLS1	54675	22.9563	3.82691e-10
hsa-miR-107	CRTAP	10491	2.52632	8.11531e-05
hsa-miR-125a-5p	CRTAP	10491	2.52632	8.11531e-05
hsa-miR-24-3p	CRTAP	10491	2.52632	8.11531e-05
hsa-miR-30c-5p	CRTAP	10491	2.52632	8.11531e-05
hsa-miR-34a-5p	CRTAP	10491	2.52632	8.11531e-05
hsa-miR-98-5p	CRTAP	10491	2.52632	8.11531e-05
hsa-miR-24-3p	CRTC2	200186	1.52491	0.000351928
hsa-miR-34a-5p	CRTC2	200186	1.52491	0.000351928
hsa-miR-92a-3p	CRTC2	200186	1.52491	0.000351928
hsa-miR-98-5p	CRTC2	200186	1.52491	0.000351928
hsa-miR-107	CSDE1	7812	1.44174	0.0007924
hsa-miR-10b-5p	CSDE1	7812	1.44174	0.0007924
hsa-miR-125a-5p	CSDE1	7812	1.44174	0.0007924
hsa-miR-193b-3p	CSDE1	7812	1.44174	0.0007924
hsa-miR-24-3p	CSDE1	7812	1.44174	0.0007924
hsa-miR-30c-5p	CSDE1	7812	1.44174	0.0007924
hsa-miR-34a-5p	CSDE1	7812	1.44174	0.0007924
hsa-miR-421	CSDE1	7812	1.44174	0.0007924
hsa-miR-548az-5p	CSDE1	7812	1.44174	0.0007924
hsa-miR-92a-3p	CSDE1	7812	1.44174	0.0007924
hsa-miR-98-5p	CSDE1	7812	1.44174	0.0007924
hsa-miR-34a-5p	CSF1R	1436	-8.8631	9.96608e-05
hsa-miR-107	CTDSP1	58190	-11.0067	1.04613e-05
hsa-miR-125a-5p	CTDSP1	58190	-11.0067	1.04613e-05
hsa-miR-24-3p	CTDSP1	58190	-11.0067	1.04613e-05
hsa-miR-30c-5p	CTDSP1	58190	-11.0067	1.04613e-05
hsa-miR-34a-5p	CTDSP1	58190	-11.0067	1.04613e-05
hsa-miR-107	CUL4B	8450	-1.92793	0.000535837
hsa-miR-181c-5p	CUL4B	8450	-1.92793	0.000535837
hsa-miR-181d-5p	CUL4B	8450	-1.92793	0.000535837
hsa-miR-30c-5p	CUL4B	8450	-1.92793	0.000535837
hsa-miR-34a-5p	CUL4B	8450	-1.92793	0.000535837
hsa-miR-517a-3p	CUL4B	8450	-1.92793	0.000535837
hsa-miR-10b-5p	CUX1	1523	6.85912	0.000918479
hsa-miR-1287-5p	CUX1	1523	6.85912	0.000918479
hsa-miR-152-3p	CUX1	1523	6.85912	0.000918479
hsa-miR-24-3p	CUX1	1523	6.85912	0.000918479
hsa-miR-29b-2-5p	CUX1	1523	6.85912	0.000918479
hsa-miR-30c-5p	CUX1	1523	6.85912	0.000918479
hsa-miR-34a-5p	CUX1	1523	6.85912	0.000918479
hsa-miR-421	CUX1	1523	6.85912	0.000918479
hsa-miR-92a-3p	CUX1	1523	6.85912	0.000918479
hsa-miR-98-5p	CUX1	1523	6.85912	0.000918479
hsa-miR-10b-5p	CYP20A1	57404	8.00209	0.00097973
hsa-miR-24-3p	CYP20A1	57404	8.00209	0.00097973
hsa-miR-378f	CYP20A1	57404	8.00209	0.00097973
hsa-miR-92a-3p	CYP20A1	57404	8.00209	0.00097973
hsa-miR-98-5p	CYP46A1	10858	6.32734	0.000648405
hsa-miR-10b-5p	CYTH1	9267	-24.0001	6.91803e-11
hsa-miR-193b-3p	CYTH1	9267	-24.0001	6.91803e-11
hsa-miR-34a-5p	CYTH1	9267	-24.0001	6.91803e-11
hsa-miR-98-5p	CYTH1	9267	-24.0001	6.91803e-11
hsa-miR-28-5p	D2HGDH	728294	-7.53099	0.000318293
hsa-miR-34a-5p	D2HGDH	728294	-7.53099	0.000318293
hsa-miR-1299	DAB2	1601	0.971654	8.33183e-05
hsa-miR-1323	DAB2	1601	0.971654	8.33183e-05
hsa-miR-92a-3p	DAB2IP	153090	-21.4691	3.2334e-07
hsa-miR-92a-3p	DCAF8	50717	-8.69234	1.51929e-08
hsa-miR-22-5p	DCTN4	51164	-8.91259	5.41596e-05
hsa-miR-29b-2-5p	DCTN4	51164	-8.91259	5.41596e-05
hsa-miR-30c-5p	DCTN4	51164	-8.91259	5.41596e-05
hsa-miR-34a-5p	DCTN4	51164	-8.91259	5.41596e-05
hsa-miR-34a-5p	DDAH2	23564	7.81732	0.000693485
hsa-miR-107	DDB1	1642	18.8239	2.74615e-07
hsa-miR-152-3p	DDB1	1642	18.8239	2.74615e-07
hsa-miR-193b-3p	DDB1	1642	18.8239	2.74615e-07
hsa-miR-28-5p	DDB1	1642	18.8239	2.74615e-07
hsa-miR-30c-5p	DDB1	1642	18.8239	2.74615e-07
hsa-miR-185-5p	DDR2	4921	1.18103	0.000108518
hsa-miR-193b-3p	DDR2	4921	1.18103	0.000108518
hsa-miR-34a-5p	DDX11	1663	-10.0696	2.82864e-06
hsa-miR-181d-5p	DDX23	9416	-18.9629	1.88131e-06
hsa-miR-34a-5p	DDX23	9416	-18.9629	1.88131e-06
hsa-miR-92a-3p	DDX23	9416	-18.9629	1.88131e-06
hsa-miR-22-5p	DDX39A	10212	2.65521	5.13389e-05
hsa-miR-34a-5p	DDX39A	10212	2.65521	5.13389e-05
hsa-miR-421	DDX39A	10212	2.65521	5.13389e-05
hsa-miR-92a-3p	DDX39A	10212	2.65521	5.13389e-05
hsa-miR-107	DDX3Y	8653	10.4141	0.000828293
hsa-miR-181c-5p	DDX3Y	8653	10.4141	0.000828293
hsa-miR-181d-5p	DDX3Y	8653	10.4141	0.000828293
hsa-miR-421	DDX3Y	8653	10.4141	0.000828293
hsa-miR-92a-3p	DDX3Y	8653	10.4141	0.000828293
hsa-miR-30c-5p	DENND11	57189	-22.727	1.69189e-08
hsa-miR-421	DENND11	57189	-22.727	1.69189e-08
hsa-miR-92a-3p	DENND11	57189	-22.727	1.69189e-08
hsa-miR-185-5p	DENND2A	27147	8.05298	0.000478861
hsa-miR-452-5p	DENND2A	27147	8.05298	0.000478861
hsa-miR-125a-5p	DENND5B	160518	-22.6381	1.73761e-10
hsa-miR-181c-5p	DENND5B	160518	-22.6381	1.73761e-10
hsa-miR-181d-5p	DENND5B	160518	-22.6381	1.73761e-10
hsa-miR-30c-5p	DENND5B	160518	-22.6381	1.73761e-10
hsa-miR-548az-5p	DGAT2	84649	-2.63032	0.000945014
hsa-miR-10b-5p	DGKI	9162	8.90025	0.000431961
hsa-miR-34a-5p	DGLUCY	80017	10.141	2.77502e-11
hsa-miR-10b-5p	DHRS1	115817	-5.9212	0.000133491
hsa-miR-107	DHX9	1660	7.75714	0.000495752
hsa-miR-125a-5p	DHX9	1660	7.75714	0.000495752
hsa-miR-22-5p	DHX9	1660	7.75714	0.000495752
hsa-miR-34a-5p	DHX9	1660	7.75714	0.000495752
hsa-miR-1287-5p	DIRAS1	148252	-2.26536	0.000114045
hsa-miR-24-3p	DIRAS1	148252	-2.26536	0.000114045
hsa-miR-34a-5p	DISP2	85455	-3.22211	9.35812e-05
hsa-miR-107	DLAT	1737	-2.20181	0.00016337
hsa-miR-10b-5p	DLAT	1737	-2.20181	0.00016337
hsa-miR-98-5p	DLAT	1737	-2.20181	0.00016337
hsa-miR-152-3p	DMD	1756	7.79318	5.00431e-05
hsa-miR-34a-5p	DMD	1756	7.79318	5.00431e-05
hsa-miR-4455	DMD	1756	7.79318	5.00431e-05
hsa-miR-98-5p	DMD	1756	7.79318	5.00431e-05
hsa-miR-107	DMPK	1760	7.73389	0.00113226
hsa-miR-1287-5p	DMPK	1760	7.73389	0.00113226
hsa-miR-185-5p	DMPK	1760	7.73389	0.00113226
hsa-miR-24-3p	DMPK	1760	7.73389	0.00113226
hsa-miR-34a-5p	DMPK	1760	7.73389	0.00113226
hsa-miR-34a-5p	DMTN	2039	9.50413	2.89957e-05
hsa-miR-107	DNAJB1	3337	4.28999	0.000243199
hsa-miR-10b-5p	DNAJB1	3337	4.28999	0.000243199
hsa-miR-30c-5p	DNAJB1	3337	4.28999	0.000243199
hsa-miR-34a-5p	DNAJB1	3337	4.28999	0.000243199
hsa-miR-24-3p	DNAJB2	3300	-3.07487	0.000615534
hsa-miR-125a-5p	DNAJB5	25822	-10.4498	3.74207e-08
hsa-miR-193b-3p	DNAJC11	55735	11.0529	0.000233435
hsa-miR-193b-3p	DNAJC13	23317	-10.4299	5.89301e-09
hsa-miR-22-5p	DNAJC13	23317	-10.4299	5.89301e-09
hsa-miR-30c-5p	DNAJC13	23317	-10.4299	5.89301e-09
hsa-miR-421	DNAJC13	23317	-10.4299	5.89301e-09
hsa-miR-92a-3p	DNAJC13	23317	-10.4299	5.89301e-09
hsa-miR-98-5p	DNAJC13	23317	-10.4299	5.89301e-09
hsa-miR-100-5p	DNAJC5	80331	10.0901	0.00095681
hsa-miR-107	DNAJC5	80331	10.0901	0.00095681
hsa-miR-152-3p	DNAJC5	80331	10.0901	0.00095681
hsa-miR-24-3p	DNAJC5	80331	10.0901	0.00095681
hsa-miR-34a-5p	DNAJC5	80331	10.0901	0.00095681
hsa-miR-181c-5p	DNMT3A	1788	7.53724	0.000486672
hsa-miR-181d-5p	DNMT3A	1788	7.53724	0.000486672
hsa-miR-193b-3p	DNMT3A	1788	7.53724	0.000486672
hsa-miR-24-3p	DNMT3A	1788	7.53724	0.000486672
hsa-miR-34a-5p	DNMT3A	1788	7.53724	0.000486672
hsa-miR-107	DOCK6	57572	-8.68408	3.67171e-06
hsa-miR-24-3p	DOCK6	57572	-8.68408	3.67171e-06
hsa-miR-28-5p	DOCK6	57572	-8.68408	3.67171e-06
hsa-miR-34a-5p	DPAGT1	1798	7.19903	0.000645324
hsa-miR-98-5p	DPAGT1	1798	7.19903	0.000645324
hsa-miR-107	DPP9	91039	6.8315	0.000858232
hsa-miR-107	DPYSL2	1808	-9.46304	1.26983e-05
hsa-miR-181c-5p	DPYSL2	1808	-9.46304	1.26983e-05
hsa-miR-185-5p	DPYSL2	1808	-9.46304	1.26983e-05
hsa-miR-22-5p	DPYSL2	1808	-9.46304	1.26983e-05
hsa-miR-30c-5p	DPYSL2	1808	-9.46304	1.26983e-05
hsa-miR-452-5p	DPYSL2	1808	-9.46304	1.26983e-05
hsa-miR-548az-5p	DPYSL2	1808	-9.46304	1.26983e-05
hsa-miR-107	DST	667	-11.48	1.56615e-06
hsa-miR-10b-3p	DST	667	-11.48	1.56615e-06
hsa-miR-10b-5p	DST	667	-11.48	1.56615e-06
hsa-miR-125a-5p	DST	667	-11.48	1.56615e-06
hsa-miR-181c-5p	DST	667	-11.48	1.56615e-06
hsa-miR-181d-5p	DST	667	-11.48	1.56615e-06
hsa-miR-185-5p	DST	667	-11.48	1.56615e-06
hsa-miR-22-5p	DST	667	-11.48	1.56615e-06
hsa-miR-28-5p	DST	667	-11.48	1.56615e-06
hsa-miR-29b-2-5p	DST	667	-11.48	1.56615e-06
hsa-miR-30c-5p	DST	667	-11.48	1.56615e-06
hsa-miR-34a-5p	DST	667	-11.48	1.56615e-06
hsa-miR-98-5p	DST	667	-11.48	1.56615e-06
hsa-miR-92a-3p	DUS2	54920	-9.02957	3.38803e-07
hsa-miR-92a-3p	E4F1	1877	-9.57367	0.00114245
hsa-miR-34a-5p	ECD	11319	-23.1346	1.25865e-08
hsa-miR-100-5p	EEF1A1	1915	0.746938	0.000121671
hsa-miR-125a-5p	EEF1A1	1915	0.746938	0.000121671
hsa-miR-185-5p	EEF1A1	1915	0.746938	0.000121671
hsa-miR-24-3p	EEF1A1	1915	0.746938	0.000121671
hsa-miR-30c-5p	EEF1A1	1915	0.746938	0.000121671
hsa-miR-421	EEF1A1	1915	0.746938	0.000121671
hsa-miR-92a-3p	EEF1A1	1915	0.746938	0.000121671
hsa-miR-100-5p	EEF1D	1936	-7.28314	0.00073335
hsa-miR-107	EEF1D	1936	-7.28314	0.00073335
hsa-miR-125a-5p	EEF1D	1936	-7.28314	0.00073335
hsa-miR-22-5p	EEF1D	1936	-7.28314	0.00073335
hsa-miR-24-3p	EEF1D	1936	-7.28314	0.00073335
hsa-miR-28-5p	EEF1D	1936	-7.28314	0.00073335
hsa-miR-34a-5p	EEF1D	1936	-7.28314	0.00073335
hsa-miR-107	EEF2	1938	21.7521	3.90324e-08
hsa-miR-10b-5p	EEF2	1938	21.7521	3.90324e-08
hsa-miR-125a-5p	EEF2	1938	21.7521	3.90324e-08
hsa-miR-1299	EEF2	1938	21.7521	3.90324e-08
hsa-miR-185-5p	EEF2	1938	21.7521	3.90324e-08
hsa-miR-193b-3p	EEF2	1938	21.7521	3.90324e-08
hsa-miR-22-5p	EEF2	1938	21.7521	3.90324e-08
hsa-miR-28-5p	EEF2	1938	21.7521	3.90324e-08
hsa-miR-4455	EEF2	1938	21.7521	3.90324e-08
hsa-miR-516b-5p	EEF2	1938	21.7521	3.90324e-08
hsa-miR-548az-5p	EEF2	1938	21.7521	3.90324e-08
hsa-miR-92a-3p	EEF2	1938	21.7521	3.90324e-08
hsa-miR-98-5p	EEF2	1938	21.7521	3.90324e-08
hsa-miR-34a-5p	EEF2KMT	196483	-2.03239	0.000630608
hsa-let-7i-3p	EFEMP1	2202	4.06844	1.46083e-05
hsa-miR-125a-5p	EFEMP1	2202	4.06844	1.46083e-05
hsa-miR-193b-3p	EFEMP1	2202	4.06844	1.46083e-05
hsa-miR-517a-3p	EFEMP1	2202	4.06844	1.46083e-05
hsa-miR-10b-5p	EIF1	10209	1.83399	0.00051133
hsa-miR-181c-5p	EIF1	10209	1.83399	0.00051133
hsa-miR-185-5p	EIF1	10209	1.83399	0.00051133
hsa-miR-193b-3p	EIF1	10209	1.83399	0.00051133
hsa-miR-92a-3p	EIF1	10209	1.83399	0.00051133
hsa-miR-98-5p	EIF1	10209	1.83399	0.00051133
hsa-miR-99a-3p	EIF1	10209	1.83399	0.00051133
hsa-miR-100-5p	EIF1AY	9086	11.051	0.000246635
hsa-miR-30c-5p	EIF2A	83939	-10.209	0.000304299
hsa-miR-98-5p	EIF2A	83939	-10.209	0.000304299
hsa-miR-107	EIF3F	8665	-22.605	1.45162e-10
hsa-miR-181c-5p	EIF3F	8665	-22.605	1.45162e-10
hsa-miR-181d-5p	EIF3F	8665	-22.605	1.45162e-10
hsa-miR-30c-5p	EIF3F	8665	-22.605	1.45162e-10
hsa-miR-34a-5p	EIF3G	8666	7.94426	4.05613e-05
hsa-miR-92a-3p	EIF3G	8666	7.94426	4.05613e-05
hsa-miR-107	EIF4G1	1981	22.2266	3.56458e-08
hsa-miR-125b-1-3p	EIF4G1	1981	22.2266	3.56458e-08
hsa-miR-1299	EIF4G1	1981	22.2266	3.56458e-08
hsa-miR-185-5p	EIF4G1	1981	22.2266	3.56458e-08
hsa-miR-193b-3p	EIF4G1	1981	22.2266	3.56458e-08
hsa-miR-22-5p	EIF4G1	1981	22.2266	3.56458e-08
hsa-miR-24-3p	EIF4G1	1981	22.2266	3.56458e-08
hsa-miR-28-5p	EIF4G1	1981	22.2266	3.56458e-08
hsa-miR-34a-5p	EIF4G1	1981	22.2266	3.56458e-08
hsa-miR-98-5p	EIF4G1	1981	22.2266	3.56458e-08
hsa-miR-99a-3p	EIF4G1	1981	22.2266	3.56458e-08
hsa-miR-22-5p	EIF4G3	8672	-23.477	7.44111e-11
hsa-miR-24-3p	EIF4G3	8672	-23.477	7.44111e-11
hsa-miR-34a-5p	EIF4G3	8672	-23.477	7.44111e-11
hsa-miR-125a-5p	EIF5B	9669	0.832063	2.96844e-06
hsa-miR-181c-5p	EIF5B	9669	0.832063	2.96844e-06
hsa-miR-181d-5p	EIF5B	9669	0.832063	2.96844e-06
hsa-miR-92a-3p	EIF5B	9669	0.832063	2.96844e-06
hsa-miR-92a-3p	ELAC2	60528	-8.91965	1.19463e-05
hsa-miR-185-5p	ELOVL1	64834	-8.30148	0.000820089
hsa-miR-24-3p	ELP1	8518	-7.1218	0.000597907
hsa-miR-29b-2-5p	ELP1	8518	-7.1218	0.000597907
hsa-miR-92a-3p	ELP1	8518	-7.1218	0.000597907
hsa-miR-24-3p	EMC3	55831	-3.52524	0.000132599
hsa-miR-193b-3p	EML3	256364	9.1836	0.000168821
hsa-miR-29b-2-5p	ENC1	8507	-2.81041	1.31438e-07
hsa-miR-30c-5p	ENC1	8507	-2.81041	1.31438e-07
hsa-miR-34a-5p	ENC1	8507	-2.81041	1.31438e-07
hsa-miR-98-5p	ENC1	8507	-2.81041	1.31438e-07
hsa-miR-107	ENG	2022	-2.60302	7.49902e-07
hsa-miR-107	ENTPD4	9583	-21.6458	1.18804e-07
hsa-miR-24-3p	ENTPD4	9583	-21.6458	1.18804e-07
hsa-miR-28-5p	ENTPD4	9583	-21.6458	1.18804e-07
hsa-miR-34a-5p	ENTPD4	9583	-21.6458	1.18804e-07
hsa-miR-452-5p	ENTPD4	9583	-21.6458	1.18804e-07
hsa-miR-181c-5p	ENY2	56943	2.4413	7.48368e-05
hsa-miR-181d-5p	ENY2	56943	2.4413	7.48368e-05
hsa-miR-34a-5p	ENY2	56943	2.4413	7.48368e-05
hsa-miR-421	ENY2	56943	2.4413	7.48368e-05
hsa-miR-107	EP400	57634	-9.72148	0.000503711
hsa-miR-185-5p	EP400	57634	-9.72148	0.000503711
hsa-miR-24-3p	EP400	57634	-9.72148	0.000503711
hsa-miR-98-5p	EP400	57634	-9.72148	0.000503711
hsa-miR-125a-5p	EPAS1	2034	-25.2411	2.39119e-10
hsa-miR-152-3p	EPAS1	2034	-25.2411	2.39119e-10
hsa-miR-185-5p	EPAS1	2034	-25.2411	2.39119e-10
hsa-miR-22-5p	EPAS1	2034	-25.2411	2.39119e-10
hsa-miR-30c-5p	EPAS1	2034	-25.2411	2.39119e-10
hsa-miR-34a-5p	EPAS1	2034	-25.2411	2.39119e-10
hsa-miR-1299	EPB41	2035	7.89315	0.00024182
hsa-miR-181c-5p	EPB41	2035	7.89315	0.00024182
hsa-miR-181d-5p	EPB41	2035	7.89315	0.00024182
hsa-miR-24-3p	EPB41	2035	7.89315	0.00024182
hsa-miR-30c-5p	EPB41	2035	7.89315	0.00024182
hsa-miR-98-5p	EPB41	2035	7.89315	0.00024182
hsa-miR-1299	EPB41L1	2036	8.61036	0.000338003
hsa-miR-34a-5p	EPB41L1	2036	8.61036	0.000338003
hsa-miR-1299	EPB41L3	23136	19.411	4.74297e-07
hsa-miR-452-5p	EPB41L3	23136	19.411	4.74297e-07
hsa-miR-92a-3p	EPB41L3	23136	19.411	4.74297e-07
hsa-miR-107	EPHA4	2043	-10.6432	3.09507e-09
hsa-miR-10b-5p	EPHA4	2043	-10.6432	3.09507e-09
hsa-miR-125a-5p	EPHA4	2043	-10.6432	3.09507e-09
hsa-miR-185-5p	EPHA4	2043	-10.6432	3.09507e-09
hsa-miR-193b-3p	EPHA4	2043	-10.6432	3.09507e-09
hsa-miR-22-5p	EPHA4	2043	-10.6432	3.09507e-09
hsa-miR-24-3p	EPHA4	2043	-10.6432	3.09507e-09
hsa-miR-28-5p	EPHA4	2043	-10.6432	3.09507e-09
hsa-miR-34a-5p	EPHA4	2043	-10.6432	3.09507e-09
hsa-miR-548az-5p	EPHA4	2043	-10.6432	3.09507e-09
hsa-miR-92a-3p	EPHA4	2043	-10.6432	3.09507e-09
hsa-miR-98-5p	EPHA4	2043	-10.6432	3.09507e-09
hsa-miR-107	EPM2AIP1	9852	-2.44311	7.68642e-05
hsa-miR-34a-5p	EPM2AIP1	9852	-2.44311	7.68642e-05
hsa-miR-452-5p	EPM2AIP1	9852	-2.44311	7.68642e-05
hsa-miR-92a-3p	EPM2AIP1	9852	-2.44311	7.68642e-05
hsa-miR-125a-5p	EPS15L1	58513	21.2918	2.35507e-10
hsa-miR-185-5p	EPS15L1	58513	21.2918	2.35507e-10
hsa-miR-34a-5p	EPS15L1	58513	21.2918	2.35507e-10
hsa-miR-10b-3p	EPS8	2059	3.63615	1.4493e-05
hsa-miR-181c-5p	EPS8	2059	3.63615	1.4493e-05
hsa-miR-181d-5p	EPS8	2059	3.63615	1.4493e-05
hsa-miR-421	EPS8	2059	3.63615	1.4493e-05
hsa-miR-516b-5p	EPS8	2059	3.63615	1.4493e-05
hsa-miR-92a-3p	EPS8	2059	3.63615	1.4493e-05
hsa-miR-107	ERAL1	26284	-8.58491	0.0007845
hsa-miR-34a-5p	ERAL1	26284	-8.58491	0.0007845
hsa-miR-28-5p	ERAP1	51752	-3.93922	0.00027972
hsa-miR-92a-3p	ERAP1	51752	-3.93922	0.00027972
hsa-miR-107	ERC1	23085	-23.0816	1.15427e-07
hsa-miR-1299	ERC1	23085	-23.0816	1.15427e-07
hsa-miR-98-5p	ERC1	23085	-23.0816	1.15427e-07
hsa-miR-107	ERLIN2	11160	-7.59174	0.000471421
hsa-miR-10b-5p	ERLIN2	11160	-7.59174	0.000471421
hsa-miR-30c-5p	ERLIN2	11160	-7.59174	0.000471421
hsa-miR-34a-5p	ERLIN2	11160	-7.59174	0.000471421
hsa-miR-107	ETS2	2114	7.65933	3.27542e-07
hsa-miR-22-5p	ETS2	2114	7.65933	3.27542e-07
hsa-miR-34a-5p	ETS2	2114	7.65933	3.27542e-07
hsa-miR-98-5p	ETS2	2114	7.65933	3.27542e-07
hsa-miR-100-5p	EWSR1	2130	8.60508	4.22334e-05
hsa-miR-181d-5p	EWSR1	2130	8.60508	4.22334e-05
hsa-miR-107	F13A1	2162	4.15721	3.31377e-08
hsa-miR-29b-2-5p	FADS1	3992	-2.97022	0.000256614
hsa-miR-30c-5p	FADS1	3992	-2.97022	0.000256614
hsa-miR-30c-5p	FADS2	9415	-8.47205	0.000162219
hsa-miR-10b-5p	FAHD1	81889	7.92367	3.01402e-05
hsa-miR-34a-5p	FAHD1	81889	7.92367	3.01402e-05
hsa-miR-34a-5p	FAM114A2	10827	-9.58908	2.27957e-05
hsa-miR-421	FAM114A2	10827	-9.58908	2.27957e-05
hsa-miR-107	FAM120A	23196	7.87346	0.000672996
hsa-miR-125a-5p	FAM120A	23196	7.87346	0.000672996
hsa-miR-152-3p	FAM120A	23196	7.87346	0.000672996
hsa-miR-193b-3p	FAM120A	23196	7.87346	0.000672996
hsa-miR-24-3p	FAM120A	23196	7.87346	0.000672996
hsa-miR-30c-5p	FAM120A	23196	7.87346	0.000672996
hsa-miR-92a-3p	FAM120A	23196	7.87346	0.000672996
hsa-miR-98-5p	FAM120A	23196	7.87346	0.000672996
hsa-miR-22-5p	FAM133B	257415	-9.62677	0.000782818
hsa-miR-24-3p	FAM133B	257415	-9.62677	0.000782818
hsa-miR-28-5p	FAM193B	54540	-10.6311	0.000816463
hsa-miR-107	FAM198B	51313	21.0089	6.02636e-08
hsa-miR-10b-5p	FAM198B	51313	21.0089	6.02636e-08
hsa-miR-125a-5p	FAM20B	9917	1.80157	0.000164866
hsa-miR-193b-3p	FAM20B	9917	1.80157	0.000164866
hsa-miR-29b-2-5p	FAM20B	9917	1.80157	0.000164866
hsa-miR-34a-5p	FAM20B	9917	1.80157	0.000164866
hsa-miR-515-5p	FAM20B	9917	1.80157	0.000164866
hsa-miR-92a-3p	FAM20C	56975	8.26536	1.36279e-08
hsa-miR-181c-5p	FAM214A	56204	-22.1794	9.96016e-08
hsa-miR-181d-5p	FAM214A	56204	-22.1794	9.96016e-08
hsa-miR-30c-5p	FAM214A	56204	-22.1794	9.96016e-08
hsa-miR-34a-5p	FAM214A	56204	-22.1794	9.96016e-08
hsa-miR-421	FAM214A	56204	-22.1794	9.96016e-08
hsa-miR-92a-3p	FAM214A	56204	-22.1794	9.96016e-08
hsa-miR-107	FAM219A	203259	-23.1819	4.0516e-11
hsa-miR-34a-5p	FAM219A	203259	-23.1819	4.0516e-11
hsa-miR-452-5p	FAM219A	203259	-23.1819	4.0516e-11
hsa-miR-100-5p	FAM221A	340277	5.76424	0.000921398
hsa-miR-10b-5p	FAM221A	340277	5.76424	0.000921398
hsa-miR-125a-5p	FAM222B	55731	9.71583	0.000759168
hsa-miR-34a-5p	FAM222B	55731	9.71583	0.000759168
hsa-miR-421	FAM222B	55731	9.71583	0.000759168
hsa-miR-98-5p	FAM222B	55731	9.71583	0.000759168
hsa-miR-24-3p	FAM234A	83986	9.97954	7.35798e-05
hsa-miR-181c-5p	FAM91A1	157769	8.87502	2.20499e-06
hsa-miR-181d-5p	FAM91A1	157769	8.87502	2.20499e-06
hsa-miR-29b-2-5p	FAM91A1	157769	8.87502	2.20499e-06
hsa-miR-30c-5p	FAM91A1	157769	8.87502	2.20499e-06
hsa-miR-92a-3p	FAM91A1	157769	8.87502	2.20499e-06
hsa-miR-107	FASTK	10922	-5.44136	0.000689904
hsa-miR-185-5p	FASTK	10922	-5.44136	0.000689904
hsa-miR-34a-5p	FASTK	10922	-5.44136	0.000689904
hsa-miR-107	FAT1	2195	-8.89404	2.63744e-12
hsa-miR-125b-1-3p	FAT1	2195	-8.89404	2.63744e-12
hsa-miR-1299	FAT1	2195	-8.89404	2.63744e-12
hsa-miR-193b-3p	FAT1	2195	-8.89404	2.63744e-12
hsa-miR-30c-5p	FAT1	2195	-8.89404	2.63744e-12
hsa-miR-34a-5p	FAT1	2195	-8.89404	2.63744e-12
hsa-miR-98-5p	FAT1	2195	-8.89404	2.63744e-12
hsa-miR-24-3p	FAT3	120114	-6.54273	0.000105831
hsa-miR-98-5p	FAT3	120114	-6.54273	0.000105831
hsa-miR-24-3p	FBLIM1	54751	-7.92117	0.00113357
hsa-miR-10b-3p	FBN1	2200	-25.8723	7.21303e-11
hsa-miR-181d-5p	FBN1	2200	-25.8723	7.21303e-11
hsa-miR-22-5p	FBN1	2200	-25.8723	7.21303e-11
hsa-miR-28-5p	FBN1	2200	-25.8723	7.21303e-11
hsa-miR-517a-3p	FBN1	2200	-25.8723	7.21303e-11
hsa-miR-92a-3p	FBN1	2200	-25.8723	7.21303e-11
hsa-miR-98-5p	FBN1	2200	-25.8723	7.21303e-11
hsa-miR-34a-5p	FBXL12	54850	10.0704	0.000547343
hsa-miR-107	FBXL20	84961	20.6177	1.34583e-11
hsa-miR-125a-5p	FBXL20	84961	20.6177	1.34583e-11
hsa-miR-30c-5p	FBXL20	84961	20.6177	1.34583e-11
hsa-miR-98-5p	FBXL20	84961	20.6177	1.34583e-11
hsa-miR-107	FBXL7	23194	20.478	7.65535e-08
hsa-miR-28-5p	FBXO25	26260	8.43897	1.8281e-09
hsa-miR-107	FBXO32	114907	10.2496	0.000506103
hsa-miR-34a-5p	FBXO32	114907	10.2496	0.000506103
hsa-miR-98-5p	FBXO32	114907	10.2496	0.000506103
hsa-miR-24-3p	FBXO36	130888	6.94059	0.000472519
hsa-miR-24-3p	FBXO9	26268	2.40753	0.000283636
hsa-miR-34a-5p	FBXO9	26268	2.40753	0.000283636
hsa-miR-10b-5p	FCRLA	84824	-12.2048	1.35424e-05
hsa-miR-107	FDFT1	2222	8.05392	2.11984e-05
hsa-miR-185-5p	FDFT1	2222	8.05392	2.11984e-05
hsa-miR-29b-2-5p	FDFT1	2222	8.05392	2.11984e-05
hsa-miR-10b-5p	FDPS	2224	-2.83046	0.000169178
hsa-miR-34a-5p	FDPS	2224	-2.83046	0.000169178
hsa-miR-452-5p	FDPS	2224	-2.83046	0.000169178
hsa-miR-92a-3p	FDPS	2224	-2.83046	0.000169178
hsa-miR-100-5p	FDX1	2230	0.535048	0.00021789
hsa-miR-107	FGF1	2246	-22.0928	1.18333e-07
hsa-miR-10b-5p	FGF1	2246	-22.0928	1.18333e-07
hsa-miR-28-5p	FGF1	2246	-22.0928	1.18333e-07
hsa-miR-452-5p	FGF1	2246	-22.0928	1.18333e-07
hsa-miR-107	FHL1	2273	-23.1121	1.68651e-08
hsa-miR-152-3p	FHL1	2273	-23.1121	1.68651e-08
hsa-miR-34a-5p	FHL1	2273	-23.1121	1.68651e-08
hsa-miR-92a-3p	FHL1	2273	-23.1121	1.68651e-08
hsa-miR-107	FIBIN	387758	-2.86086	0.00043592
hsa-miR-125a-5p	FLNA	2316	-2.35363	0.000154778
hsa-miR-152-3p	FLNA	2316	-2.35363	0.000154778
hsa-miR-193b-3p	FLNA	2316	-2.35363	0.000154778
hsa-miR-24-3p	FLNA	2316	-2.35363	0.000154778
hsa-miR-92a-3p	FLNA	2316	-2.35363	0.000154778
hsa-miR-98-5p	FLNA	2316	-2.35363	0.000154778
hsa-miR-185-5p	FN1	2335	-3.49029	0.000346143
hsa-miR-193b-3p	FN1	2335	-3.49029	0.000346143
hsa-miR-22-5p	FN1	2335	-3.49029	0.000346143
hsa-miR-24-3p	FN1	2335	-3.49029	0.000346143
hsa-miR-30c-5p	FN1	2335	-3.49029	0.000346143
hsa-miR-34a-5p	FN1	2335	-3.49029	0.000346143
hsa-miR-452-5p	FN1	2335	-3.49029	0.000346143
hsa-miR-98-5p	FN1	2335	-3.49029	0.000346143
hsa-miR-10b-5p	FNBP1	23048	10.3065	3.09907e-06
hsa-miR-516b-5p	FOSB	2354	22.7133	1.19257e-10
hsa-miR-107	FOXO1	2308	-8.54213	8.0809e-05
hsa-miR-10b-5p	FOXO1	2308	-8.54213	8.0809e-05
hsa-miR-452-5p	FOXO1	2308	-8.54213	8.0809e-05
hsa-miR-98-5p	FOXO1	2308	-8.54213	8.0809e-05
hsa-miR-107	FSTL3	10272	23.8269	1.62377e-08
hsa-miR-34a-5p	FSTL3	10272	23.8269	1.62377e-08
hsa-miR-22-5p	FTSJ3	117246	-0.754928	0.000725978
hsa-miR-30c-5p	FUBP3	8939	-23.745	3.10318e-11
hsa-miR-99a-3p	FUBP3	8939	-23.745	3.10318e-11
hsa-miR-193b-3p	FUNDC2	65991	0.578194	9.88842e-05
hsa-miR-107	FURIN	5045	-24.1562	1.04592e-11
hsa-miR-125a-5p	FURIN	5045	-24.1562	1.04592e-11
hsa-miR-152-3p	FURIN	5045	-24.1562	1.04592e-11
hsa-miR-185-5p	FURIN	5045	-24.1562	1.04592e-11
hsa-miR-24-3p	FURIN	5045	-24.1562	1.04592e-11
hsa-miR-34a-5p	FURIN	5045	-24.1562	1.04592e-11
hsa-miR-10b-5p	FXR1	8087	-7.43465	0.000844502
hsa-miR-1299	FXR1	8087	-7.43465	0.000844502
hsa-miR-152-3p	FXR1	8087	-7.43465	0.000844502
hsa-miR-34a-5p	FXR1	8087	-7.43465	0.000844502
hsa-miR-92a-3p	FXR1	8087	-7.43465	0.000844502
hsa-miR-22-5p	FYN	2534	-21.4382	1.92197e-07
hsa-miR-34a-5p	FYN	2534	-21.4382	1.92197e-07
hsa-miR-92a-3p	FYN	2534	-21.4382	1.92197e-07
hsa-miR-10b-5p	GADD45B	4616	-2.58454	0.000973792
hsa-miR-34a-5p	GADD45B	4616	-2.58454	0.000973792
hsa-miR-107	GANAB	23193	-24.7053	3.90966e-10
hsa-miR-125a-5p	GANAB	23193	-24.7053	3.90966e-10
hsa-miR-29b-2-5p	GANAB	23193	-24.7053	3.90966e-10
hsa-miR-34a-5p	GANAB	23193	-24.7053	3.90966e-10
hsa-miR-515-5p	GANAB	23193	-24.7053	3.90966e-10
hsa-miR-92a-3p	GANAB	23193	-24.7053	3.90966e-10
hsa-miR-107	GATAD2B	57459	8.32225	2.07992e-09
hsa-miR-125a-5p	GATAD2B	57459	8.32225	2.07992e-09
hsa-miR-193b-3p	GATAD2B	57459	8.32225	2.07992e-09
hsa-miR-34a-5p	GATAD2B	57459	8.32225	2.07992e-09
hsa-miR-92a-3p	GATAD2B	57459	8.32225	2.07992e-09
hsa-miR-10b-5p	GBAS	2631	-9.12865	0.000619195
hsa-miR-24-3p	GBAS	2631	-9.12865	0.000619195
hsa-miR-92a-3p	GBAS	2631	-9.12865	0.000619195
hsa-miR-185-5p	GCN1	10985	-23.1935	7.71708e-08
hsa-miR-193b-3p	GCN1	10985	-23.1935	7.71708e-08
hsa-miR-22-5p	GCN1	10985	-23.1935	7.71708e-08
hsa-miR-452-5p	GCN1	10985	-23.1935	7.71708e-08
hsa-miR-30c-5p	GGA1	26088	-7.02107	3.58529e-05
hsa-miR-107	GGA3	23163	7.38466	0.000358096
hsa-miR-34a-5p	GGA3	23163	7.38466	0.000358096
hsa-miR-98-5p	GGA3	23163	7.38466	0.000358096
hsa-miR-185-5p	GIGYF2	26058	6.13001	0.000491919
hsa-miR-193b-3p	GIGYF2	26058	6.13001	0.000491919
hsa-miR-30c-5p	GIGYF2	26058	6.13001	0.000491919
hsa-miR-34a-5p	GIGYF2	26058	6.13001	0.000491919
hsa-miR-515-5p	GIGYF2	26058	6.13001	0.000491919
hsa-miR-92a-3p	GIGYF2	26058	6.13001	0.000491919
hsa-miR-22-5p	GJC1	10052	20.5256	2.45346e-07
hsa-miR-34a-5p	GJC1	10052	20.5256	2.45346e-07
hsa-miR-421	GJC1	10052	20.5256	2.45346e-07
hsa-miR-98-5p	GJC1	10052	20.5256	2.45346e-07
hsa-miR-10b-5p	GLIPR2	152007	-2.31673	7.34651e-07
hsa-miR-28-5p	GLTSCR2	29997	22.9058	3.68761e-09
hsa-miR-107	GLUL	2752	2.13972	2.48523e-06
hsa-miR-185-5p	GLUL	2752	2.13972	2.48523e-06
hsa-miR-24-3p	GLUL	2752	2.13972	2.48523e-06
hsa-miR-28-5p	GLUL	2752	2.13972	2.48523e-06
hsa-miR-152-3p	GMFB	2764	7.65005	3.89484e-06
hsa-miR-185-5p	GMFB	2764	7.65005	3.89484e-06
hsa-miR-24-3p	GMFB	2764	7.65005	3.89484e-06
hsa-miR-34a-5p	GMFB	2764	7.65005	3.89484e-06
hsa-miR-421	GMFB	2764	7.65005	3.89484e-06
hsa-miR-548az-5p	GMFB	2764	7.65005	3.89484e-06
hsa-miR-98-5p	GMFB	2764	7.65005	3.89484e-06
hsa-miR-1287-5p	GNB1	2782	1.52568	0.000678118
hsa-miR-152-3p	GNB1	2782	1.52568	0.000678118
hsa-miR-181c-5p	GNB1	2782	1.52568	0.000678118
hsa-miR-193b-3p	GNB1	2782	1.52568	0.000678118
hsa-miR-28-5p	GNB1	2782	1.52568	0.000678118
hsa-miR-30c-5p	GNB1	2782	1.52568	0.000678118
hsa-miR-107	GNB2L1	10399	7.30601	0.000102155
hsa-miR-185-5p	GNB2L1	10399	7.30601	0.000102155
hsa-miR-193b-3p	GNB2L1	10399	7.30601	0.000102155
hsa-miR-28-5p	GNB2L1	10399	7.30601	0.000102155
hsa-miR-29b-2-5p	GNB2L1	10399	7.30601	0.000102155
hsa-miR-34a-5p	GNB2L1	10399	7.30601	0.000102155
hsa-miR-10b-5p	GNPDA1	10007	7.07597	3.61576e-07
hsa-miR-30c-5p	GNPDA1	10007	7.07597	3.61576e-07
hsa-miR-34a-5p	GNPDA1	10007	7.07597	3.61576e-07
hsa-miR-378f	GNPDA1	10007	7.07597	3.61576e-07
hsa-miR-421	GNPDA1	10007	7.07597	3.61576e-07
hsa-miR-92a-3p	GNPDA1	10007	7.07597	3.61576e-07
hsa-miR-107	GNS	2799	20.1644	7.76435e-08
hsa-miR-152-3p	GNS	2799	20.1644	7.76435e-08
hsa-miR-181c-5p	GNS	2799	20.1644	7.76435e-08
hsa-miR-181d-5p	GNS	2799	20.1644	7.76435e-08
hsa-miR-28-5p	GNS	2799	20.1644	7.76435e-08
hsa-miR-548az-5p	GNS	2799	20.1644	7.76435e-08
hsa-miR-98-5p	GNS	2799	20.1644	7.76435e-08
hsa-miR-125a-5p	GOLGA8A	23015	11.1312	9.3912e-07
hsa-miR-30c-5p	GOLGA8A	23015	11.1312	9.3912e-07
hsa-miR-92a-3p	GOLGA8A	23015	11.1312	9.3912e-07
hsa-miR-125a-5p	GOLGB1	2804	-10.2223	0.000612372
hsa-miR-193b-3p	GOLGB1	2804	-10.2223	0.000612372
hsa-miR-22-5p	GOLGB1	2804	-10.2223	0.000612372
hsa-miR-24-3p	GOLGB1	2804	-10.2223	0.000612372
hsa-miR-34a-5p	GOLGB1	2804	-10.2223	0.000612372
hsa-miR-516b-5p	GOLGB1	2804	-10.2223	0.000612372
hsa-miR-1287-5p	GORASP1	64689	-10.9121	7.44386e-07
hsa-miR-107	GORASP2	26003	19.4269	5.76248e-07
hsa-miR-10b-5p	GORASP2	26003	19.4269	5.76248e-07
hsa-miR-24-3p	GORASP2	26003	19.4269	5.76248e-07
hsa-miR-34a-5p	GORASP2	26003	19.4269	5.76248e-07
hsa-miR-98-5p	GORASP2	26003	19.4269	5.76248e-07
hsa-miR-193b-3p	GPATCH11	253635	7.3825	0.000372688
hsa-miR-107	GPATCH8	23131	9.79241	3.3375e-11
hsa-miR-22-5p	GPATCH8	23131	9.79241	3.3375e-11
hsa-miR-24-3p	GPATCH8	23131	9.79241	3.3375e-11
hsa-miR-29b-2-5p	GPATCH8	23131	9.79241	3.3375e-11
hsa-miR-92a-3p	GPATCH8	23131	9.79241	3.3375e-11
hsa-miR-98-5p	GPATCH8	23131	9.79241	3.3375e-11
hsa-miR-10b-5p	GPBP1L1	60313	8.13898	0.000267147
hsa-miR-24-3p	GPBP1L1	60313	8.13898	0.000267147
hsa-miR-29b-2-5p	GPBP1L1	60313	8.13898	0.000267147
hsa-miR-4455	GPBP1L1	60313	8.13898	0.000267147
hsa-miR-92a-3p	GPBP1L1	60313	8.13898	0.000267147
hsa-miR-515-5p	GPD1	2819	21.3919	9.69463e-09
hsa-miR-125a-5p	GPR107	57720	0.417856	0.000344085
hsa-miR-185-5p	GPR107	57720	0.417856	0.000344085
hsa-miR-22-5p	GPR107	57720	0.417856	0.000344085
hsa-miR-28-5p	GPR107	57720	0.417856	0.000344085
hsa-miR-29b-2-5p	GPR107	57720	0.417856	0.000344085
hsa-miR-10b-5p	GPR133	283383	7.74376	0.000379322
hsa-miR-152-3p	GPR161	23432	19.4565	2.23642e-10
hsa-miR-34a-5p	GPR161	23432	19.4565	2.23642e-10
hsa-miR-98-5p	GPR161	23432	19.4565	2.23642e-10
hsa-let-7e-3p	GPS1	2873	-9.94047	3.17043e-06
hsa-miR-34a-5p	GPS1	2873	-9.94047	3.17043e-06
hsa-miR-421	GPS1	2873	-9.94047	3.17043e-06
hsa-miR-30c-5p	GPX3	2878	2.38714	1.22124e-05
hsa-miR-92a-3p	GPX3	2878	2.38714	1.22124e-05
hsa-miR-107	GRN	2896	10.1992	1.49375e-07
hsa-miR-125a-5p	GRN	2896	10.1992	1.49375e-07
hsa-miR-193b-3p	GRN	2896	10.1992	1.49375e-07
hsa-miR-34a-5p	GRN	2896	10.1992	1.49375e-07
hsa-miR-107	GSN	2934	2.88637	0.000114861
hsa-miR-22-5p	GSN	2934	2.88637	0.000114861
hsa-miR-24-3p	GSN	2934	2.88637	0.000114861
hsa-miR-34a-5p	GSN	2934	2.88637	0.000114861
hsa-miR-34a-5p	GTF2IRD2	84163	7.26731	1.33419e-07
hsa-miR-107	GTF3C2	2976	-6.78325	3.96153e-05
hsa-miR-24-3p	GTF3C2	2976	-6.78325	3.96153e-05
hsa-miR-29b-2-5p	GTF3C2	2976	-6.78325	3.96153e-05
hsa-miR-34a-5p	GTF3C2	2976	-6.78325	3.96153e-05
hsa-miR-92a-3p	GTF3C2	2976	-6.78325	3.96153e-05
hsa-miR-98-5p	GTF3C2	2976	-6.78325	3.96153e-05
hsa-miR-98-5p	GTPBP4	23560	8.83599	1.83511e-09
hsa-miR-107	GUCD1	83606	1.28149	0.000607426
hsa-miR-125a-5p	GUCD1	83606	1.28149	0.000607426
hsa-miR-24-3p	GUCD1	83606	1.28149	0.000607426
hsa-miR-30c-5p	GUCD1	83606	1.28149	0.000607426
hsa-miR-34a-5p	GUCD1	83606	1.28149	0.000607426
hsa-miR-22-5p	GYG1	2992	-10.8367	1.47411e-06
hsa-miR-34a-5p	GYG1	2992	-10.8367	1.47411e-06
hsa-miR-452-5p	GYG1	2992	-10.8367	1.47411e-06
hsa-miR-193b-3p	HADHB	3032	-9.34752	3.13101e-05
hsa-miR-107	HBP1	26959	9.01542	5.57848e-05
hsa-miR-125a-5p	HBP1	26959	9.01542	5.57848e-05
hsa-miR-34a-5p	HBP1	26959	9.01542	5.57848e-05
hsa-miR-92a-3p	HBP1	26959	9.01542	5.57848e-05
hsa-miR-98-5p	HBP1	26959	9.01542	5.57848e-05
hsa-miR-125a-5p	HDAC4	9759	-0.937293	7.7979e-05
hsa-miR-30c-5p	HDAC4	9759	-0.937293	7.7979e-05
hsa-miR-185-5p	HDAC7	51564	-11.1648	3.84722e-06
hsa-miR-24-3p	HDAC7	51564	-11.1648	3.84722e-06
hsa-miR-34a-5p	HDAC7	51564	-11.1648	3.84722e-06
hsa-miR-24-3p	HDGFRP2	84717	-8.20373	6.29158e-05
hsa-miR-185-5p	HDLBP	3069	10.3117	3.43316e-11
hsa-miR-22-5p	HDLBP	3069	10.3117	3.43316e-11
hsa-miR-29b-2-5p	HDLBP	3069	10.3117	3.43316e-11
hsa-miR-34a-5p	HDLBP	3069	10.3117	3.43316e-11
hsa-miR-516b-5p	HDLBP	3069	10.3117	3.43316e-11
hsa-miR-98-5p	HDLBP	3069	10.3117	3.43316e-11
hsa-miR-34a-5p	HEATR5A	25938	8.50214	0.000483295
hsa-miR-515-5p	HEATR5A	25938	8.50214	0.000483295
hsa-miR-92a-3p	HELQ	113510	-20.8958	2.07825e-09
hsa-miR-107	HELZ	9931	10.8497	6.36036e-05
hsa-miR-193b-3p	HELZ	9931	10.8497	6.36036e-05
hsa-miR-24-3p	HELZ	9931	10.8497	6.36036e-05
hsa-miR-34a-5p	HELZ	9931	10.8497	6.36036e-05
hsa-miR-181d-5p	HERC4	26091	-22.2208	3.95236e-08
hsa-miR-30c-5p	HERC4	26091	-22.2208	3.95236e-08
hsa-miR-34a-5p	HERC6	55008	-22.6342	2.96398e-09
hsa-miR-452-5p	HERC6	55008	-22.6342	2.96398e-09
hsa-miR-107	HERPUD2	64224	8.82428	7.82085e-08
hsa-miR-22-5p	HERPUD2	64224	8.82428	7.82085e-08
hsa-miR-24-3p	HERPUD2	64224	8.82428	7.82085e-08
hsa-miR-34a-5p	HERPUD2	64224	8.82428	7.82085e-08
hsa-miR-548az-5p	HERPUD2	64224	8.82428	7.82085e-08
hsa-miR-92a-3p	HERPUD2	64224	8.82428	7.82085e-08
hsa-miR-125a-5p	HEXIM1	10614	-0.843065	0.000855169
hsa-miR-181c-5p	HEXIM1	10614	-0.843065	0.000855169
hsa-miR-24-3p	HEXIM1	10614	-0.843065	0.000855169
hsa-miR-99a-3p	HEXIM1	10614	-0.843065	0.000855169
hsa-miR-34a-5p	HGS	9146	5.06592	2.83592e-06
hsa-miR-10b-5p	HIVEP2	3097	23.7865	2.15006e-08
hsa-miR-152-3p	HIVEP2	3097	23.7865	2.15006e-08
hsa-miR-24-3p	HIVEP2	3097	23.7865	2.15006e-08
hsa-miR-98-5p	HIVEP2	3097	23.7865	2.15006e-08
hsa-miR-10b-3p	HLA-E	3133	-26.3499	1.69848e-12
hsa-miR-10b-5p	HLA-E	3133	-26.3499	1.69848e-12
hsa-miR-24-3p	HLA-E	3133	-26.3499	1.69848e-12
hsa-miR-92a-3p	HLA-E	3133	-26.3499	1.69848e-12
hsa-miR-107	HLTF	6596	-9.22828	0.000503486
hsa-miR-10b-5p	HLTF	6596	-9.22828	0.000503486
hsa-miR-107	HMHA1	23526	5.8142	0.000474415
hsa-miR-1323	HNRNPC	3183	24.8366	2.50127e-08
hsa-miR-28-5p	HNRNPC	3183	24.8366	2.50127e-08
hsa-miR-29b-2-5p	HNRNPC	3183	24.8366	2.50127e-08
hsa-miR-30c-5p	HNRNPC	3183	24.8366	2.50127e-08
hsa-miR-92a-3p	HNRNPC	3183	24.8366	2.50127e-08
hsa-miR-100-5p	HNRNPL	3191	9.05097	0.000333824
hsa-miR-193b-3p	HNRNPL	3191	9.05097	0.000333824
hsa-miR-34a-5p	HNRNPL	3191	9.05097	0.000333824
hsa-miR-98-5p	HNRNPL	3191	9.05097	0.000333824
hsa-let-7i-3p	HNRNPM	4670	-23.8891	4.09252e-08
hsa-miR-10b-5p	HNRNPM	4670	-23.8891	4.09252e-08
hsa-miR-1287-5p	HNRNPM	4670	-23.8891	4.09252e-08
hsa-miR-152-3p	HNRNPM	4670	-23.8891	4.09252e-08
hsa-miR-193b-3p	HNRNPM	4670	-23.8891	4.09252e-08
hsa-miR-24-3p	HNRNPM	4670	-23.8891	4.09252e-08
hsa-miR-30c-5p	HNRNPM	4670	-23.8891	4.09252e-08
hsa-miR-34a-5p	HNRNPM	4670	-23.8891	4.09252e-08
hsa-miR-452-5p	HNRNPM	4670	-23.8891	4.09252e-08
hsa-miR-92a-3p	HNRNPM	4670	-23.8891	4.09252e-08
hsa-miR-34a-5p	HPS1	3257	9.37245	0.00113448
hsa-miR-28-5p	HPS4	89781	20.313	7.1636e-08
hsa-miR-34a-5p	HS3ST3A1	9955	-3.13699	2.21907e-05
hsa-miR-92a-3p	HS3ST3A1	9955	-3.13699	2.21907e-05
hsa-miR-34a-5p	HS3ST3B1	9953	-3.29623	2.7193e-06
hsa-miR-98-5p	HS3ST3B1	9953	-3.29623	2.7193e-06
hsa-miR-107	HSD17B12	51144	-1.10955	0.000477578
hsa-miR-22-5p	HSD17B12	51144	-1.10955	0.000477578
hsa-miR-24-3p	HSD17B12	51144	-1.10955	0.000477578
hsa-miR-30c-5p	HSD17B12	51144	-1.10955	0.000477578
hsa-miR-34a-5p	HSD17B12	51144	-1.10955	0.000477578
hsa-miR-92a-3p	HSD3B7	80270	20.3773	9.41809e-08
hsa-miR-107	HSP90AA1	3320	0.888315	7.80995e-05
hsa-miR-1323	HSP90AA1	3320	0.888315	7.80995e-05
hsa-miR-152-3p	HSP90AA1	3320	0.888315	7.80995e-05
hsa-miR-181c-5p	HSP90AA1	3320	0.888315	7.80995e-05
hsa-miR-185-5p	HSP90AA1	3320	0.888315	7.80995e-05
hsa-miR-22-5p	HSP90AA1	3320	0.888315	7.80995e-05
hsa-miR-24-3p	HSP90AA1	3320	0.888315	7.80995e-05
hsa-miR-30c-5p	HSP90AA1	3320	0.888315	7.80995e-05
hsa-miR-421	HSP90AA1	3320	0.888315	7.80995e-05
hsa-miR-99a-3p	HSP90AA1	3320	0.888315	7.80995e-05
hsa-miR-1287-5p	HSP90B1	7184	20.9192	1.64712e-07
hsa-miR-152-3p	HSP90B1	7184	20.9192	1.64712e-07
hsa-miR-181c-5p	HSP90B1	7184	20.9192	1.64712e-07
hsa-miR-181d-5p	HSP90B1	7184	20.9192	1.64712e-07
hsa-miR-193b-3p	HSP90B1	7184	20.9192	1.64712e-07
hsa-miR-22-5p	HSP90B1	7184	20.9192	1.64712e-07
hsa-miR-24-3p	HSP90B1	7184	20.9192	1.64712e-07
hsa-miR-28-5p	HSP90B1	7184	20.9192	1.64712e-07
hsa-miR-92a-3p	HSP90B1	7184	20.9192	1.64712e-07
hsa-miR-98-5p	HSP90B1	7184	20.9192	1.64712e-07
hsa-miR-100-5p	HSPA14	51182	0.806549	0.000131756
hsa-miR-10b-5p	HSPA14	51182	0.806549	0.000131756
hsa-miR-28-5p	HSPA14	51182	0.806549	0.000131756
hsa-miR-30c-5p	HSPA14	51182	0.806549	0.000131756
hsa-miR-34a-5p	HSPA14	51182	0.806549	0.000131756
hsa-miR-98-5p	HSPA14	51182	0.806549	0.000131756
hsa-miR-107	HSPA4	3308	-10.6087	0.000595169
hsa-miR-193b-3p	HSPA4	3308	-10.6087	0.000595169
hsa-miR-30c-5p	HSPA4	3308	-10.6087	0.000595169
hsa-miR-107	HSPH1	10808	-23.7562	1.09292e-07
hsa-miR-10b-5p	HSPH1	10808	-23.7562	1.09292e-07
hsa-miR-1299	HSPH1	10808	-23.7562	1.09292e-07
hsa-miR-152-3p	HSPH1	10808	-23.7562	1.09292e-07
hsa-miR-181d-5p	HSPH1	10808	-23.7562	1.09292e-07
hsa-miR-193b-3p	HSPH1	10808	-23.7562	1.09292e-07
hsa-miR-30c-5p	HSPH1	10808	-23.7562	1.09292e-07
hsa-miR-421	HSPH1	10808	-23.7562	1.09292e-07
hsa-miR-92a-3p	HSPH1	10808	-23.7562	1.09292e-07
hsa-miR-98-5p	HSPH1	10808	-23.7562	1.09292e-07
hsa-miR-100-5p	IARS	3376	-23.1491	4.17277e-08
hsa-miR-107	IARS	3376	-23.1491	4.17277e-08
hsa-miR-152-3p	IARS	3376	-23.1491	4.17277e-08
hsa-miR-22-5p	IARS	3376	-23.1491	4.17277e-08
hsa-miR-29b-2-5p	IARS	3376	-23.1491	4.17277e-08
hsa-miR-98-5p	IARS	3376	-23.1491	4.17277e-08
hsa-miR-28-5p	IDE	3416	-21.8671	3.92851e-13
hsa-miR-98-5p	IDE	3416	-21.8671	3.92851e-13
hsa-miR-34a-5p	IFFO1	25900	-2.35267	6.68756e-06
hsa-miR-34a-5p	IFI27L1	122509	6.55921	0.00109062
hsa-miR-34a-5p	IFI35	3430	-10.638	3.01229e-07
hsa-miR-517a-3p	IFI35	3430	-10.638	3.01229e-07
hsa-miR-107	IFT122	55764	7.27054	0.000599481
hsa-miR-34a-5p	IFT122	55764	7.27054	0.000599481
hsa-miR-98-5p	IFT122	55764	7.27054	0.000599481
hsa-miR-30c-5p	IFT80	57560	6.04368	5.81813e-05
hsa-miR-107	IL18R1	8809	-6.78699	9.77621e-10
hsa-miR-107	IL1R1	3554	-13.0925	8.58751e-07
hsa-miR-24-3p	IL1R1	3554	-13.0925	8.58751e-07
hsa-miR-1299	IL4R	3566	-23.4972	3.82449e-08
hsa-miR-452-5p	IL4R	3566	-23.4972	3.82449e-08
hsa-miR-34a-5p	IMPDH2	3615	4.99926	0.0008786
hsa-miR-107	ING3	54556	-7.38532	0.000578854
hsa-miR-34a-5p	ING3	54556	-7.38532	0.000578854
hsa-miR-378f	ING3	54556	-7.38532	0.000578854
hsa-miR-100-5p	INO80	54617	-2.60557	0.000127537
hsa-miR-10b-5p	INO80	54617	-2.60557	0.000127537
hsa-miR-24-3p	INO80	54617	-2.60557	0.000127537
hsa-miR-1287-5p	INPP5B	3633	-9.34581	8.67474e-09
hsa-miR-10b-5p	INTS10	55174	1.74303	5.29973e-05
hsa-miR-34a-5p	INTS10	55174	1.74303	5.29973e-05
hsa-miR-100-5p	INTS5	80789	-0.889677	2.84793e-05
hsa-miR-107	INTS5	80789	-0.889677	2.84793e-05
hsa-miR-125a-5p	INTS5	80789	-0.889677	2.84793e-05
hsa-miR-193b-3p	INTS5	80789	-0.889677	2.84793e-05
hsa-miR-34a-5p	IP6K2	51447	-8.65928	0.000130946
hsa-miR-452-5p	IP6K2	51447	-8.65928	0.000130946
hsa-miR-98-5p	IP6K2	51447	-8.65928	0.000130946
hsa-miR-107	IPO5	3843	20.4935	1.27505e-07
hsa-miR-152-3p	IPO5	3843	20.4935	1.27505e-07
hsa-miR-181c-5p	IPO5	3843	20.4935	1.27505e-07
hsa-miR-181d-5p	IPO5	3843	20.4935	1.27505e-07
hsa-miR-22-5p	IPO5	3843	20.4935	1.27505e-07
hsa-miR-34a-5p	IPO5	3843	20.4935	1.27505e-07
hsa-miR-421	IPO5	3843	20.4935	1.27505e-07
hsa-miR-92a-3p	IPO5	3843	20.4935	1.27505e-07
hsa-miR-1299	IQSEC2	23096	9.55799	2.89119e-10
hsa-miR-185-5p	IQSEC2	23096	9.55799	2.89119e-10
hsa-miR-28-5p	IQSEC2	23096	9.55799	2.89119e-10
hsa-miR-34a-5p	IQSEC2	23096	9.55799	2.89119e-10
hsa-miR-107	ITGA2	3673	-3.40779	0.000458954
hsa-miR-10b-5p	ITGA2	3673	-3.40779	0.000458954
hsa-miR-181c-5p	ITGA2	3673	-3.40779	0.000458954
hsa-miR-548az-5p	ITGA2	3673	-3.40779	0.000458954
hsa-miR-107	ITGAX	3687	6.68059	2.14157e-06
hsa-miR-22-5p	ITGB2	3689	8.04758	4.96779e-05
hsa-miR-107	ITPR3	3710	8.20636	7.63116e-06
hsa-miR-22-5p	ITPR3	3710	8.20636	7.63116e-06
hsa-miR-34a-5p	ITPR3	3710	8.20636	7.63116e-06
hsa-miR-92a-3p	ITPR3	3710	8.20636	7.63116e-06
hsa-miR-10b-3p	ITPRID2	6744	11.0188	0.000114097
hsa-miR-22-5p	ITPRID2	6744	11.0188	0.000114097
hsa-miR-24-3p	ITPRID2	6744	11.0188	0.000114097
hsa-miR-34a-5p	ITPRID2	6744	11.0188	0.000114097
hsa-miR-92a-3p	ITPRID2	6744	11.0188	0.000114097
hsa-miR-98-5p	ITPRID2	6744	11.0188	0.000114097
hsa-miR-30c-5p	ITSN2	50618	1.81553	0.000553375
hsa-miR-34a-5p	ITSN2	50618	1.81553	0.000553375
hsa-miR-98-5p	ITSN2	50618	1.81553	0.000553375
hsa-miR-107	JMJD1C	221037	-8.52982	0.000108237
hsa-miR-125b-1-3p	JMJD1C	221037	-8.52982	0.000108237
hsa-miR-181d-5p	JMJD1C	221037	-8.52982	0.000108237
hsa-miR-193b-3p	JMJD1C	221037	-8.52982	0.000108237
hsa-miR-24-3p	JMJD1C	221037	-8.52982	0.000108237
hsa-miR-34a-5p	JMJD1C	221037	-8.52982	0.000108237
hsa-miR-421	JMJD1C	221037	-8.52982	0.000108237
hsa-miR-548az-5p	JMJD1C	221037	-8.52982	0.000108237
hsa-miR-92a-3p	JMJD1C	221037	-8.52982	0.000108237
hsa-miR-107	JOSD2	126119	-2.80404	4.17289e-05
hsa-miR-34a-5p	JOSD2	126119	-2.80404	4.17289e-05
hsa-miR-107	JUN	3725	1.3485	1.82996e-05
hsa-miR-10b-5p	JUN	3725	1.3485	1.82996e-05
hsa-miR-125a-5p	JUN	3725	1.3485	1.82996e-05
hsa-miR-181c-5p	JUN	3725	1.3485	1.82996e-05
hsa-miR-193b-3p	JUN	3725	1.3485	1.82996e-05
hsa-miR-22-5p	JUN	3725	1.3485	1.82996e-05
hsa-miR-24-3p	JUN	3725	1.3485	1.82996e-05
hsa-miR-30c-5p	JUN	3725	1.3485	1.82996e-05
hsa-miR-34a-5p	JUN	3725	1.3485	1.82996e-05
hsa-miR-92a-3p	JUN	3725	1.3485	1.82996e-05
hsa-miR-34a-5p	KANK3	256949	19.3959	2.73938e-07
hsa-miR-152-3p	KANSL1	284058	-2.9355	0.00109065
hsa-miR-193b-3p	KANSL1	284058	-2.9355	0.00109065
hsa-miR-34a-5p	KANSL1	284058	-2.9355	0.00109065
hsa-miR-421	KANSL1	284058	-2.9355	0.00109065
hsa-miR-107	KAZN	23254	11.5174	1.27282e-13
hsa-miR-421	KAZN	23254	11.5174	1.27282e-13
hsa-miR-98-5p	KAZN	23254	11.5174	1.27282e-13
hsa-miR-107	KBTBD2	25948	-4.21476	0.00107029
hsa-miR-181c-5p	KBTBD2	25948	-4.21476	0.00107029
hsa-miR-181d-5p	KBTBD2	25948	-4.21476	0.00107029
hsa-miR-22-5p	KBTBD2	25948	-4.21476	0.00107029
hsa-miR-452-5p	KBTBD2	25948	-4.21476	0.00107029
hsa-miR-92a-3p	KBTBD2	25948	-4.21476	0.00107029
hsa-miR-10b-5p	KCMF1	56888	0.762365	9.57371e-06
hsa-miR-125a-5p	KCMF1	56888	0.762365	9.57371e-06
hsa-miR-28-5p	KCMF1	56888	0.762365	9.57371e-06
hsa-miR-452-5p	KCMF1	56888	0.762365	9.57371e-06
hsa-miR-10b-5p	KCTD9	54793	9.27095	1.36811e-05
hsa-miR-107	KDM5B	10765	-22.2168	1.33456e-07
hsa-miR-185-5p	KDM5B	10765	-22.2168	1.33456e-07
hsa-miR-24-3p	KDM5B	10765	-22.2168	1.33456e-07
hsa-miR-30c-5p	KDM5B	10765	-22.2168	1.33456e-07
hsa-miR-515-5p	KDM5B	10765	-22.2168	1.33456e-07
hsa-miR-548az-5p	KDM5B	10765	-22.2168	1.33456e-07
hsa-miR-1287-5p	KIAA0355	9710	21.472	3.81642e-08
hsa-miR-30c-5p	KIAA0355	9710	21.472	3.81642e-08
hsa-miR-34a-5p	KIAA0355	9710	21.472	3.81642e-08
hsa-miR-98-5p	KIAA0355	9710	21.472	3.81642e-08
hsa-miR-30c-5p	KIAA0930	23313	8.8131	0.000220698
hsa-miR-98-5p	KIAA0930	23313	8.8131	0.000220698
hsa-miR-4455	KIAA1549L	25758	-4.94718	0.000520359
hsa-miR-107	KIF13A	63971	7.29141	0.000632122
hsa-miR-22-5p	KIF13A	63971	7.29141	0.000632122
hsa-miR-125a-5p	KIF1A	547	-7.95024	0.000396338
hsa-miR-22-5p	KIF1A	547	-7.95024	0.000396338
hsa-miR-24-3p	KIF1A	547	-7.95024	0.000396338
hsa-miR-92a-3p	KIF1A	547	-7.95024	0.000396338
hsa-miR-107	KIF1B	23095	-9.42605	0.000778601
hsa-miR-125a-5p	KIF1B	23095	-9.42605	0.000778601
hsa-miR-181d-5p	KIF1B	23095	-9.42605	0.000778601
hsa-miR-193b-3p	KIF1B	23095	-9.42605	0.000778601
hsa-miR-24-3p	KIF1B	23095	-9.42605	0.000778601
hsa-miR-28-5p	KIF1B	23095	-9.42605	0.000778601
hsa-miR-30c-5p	KIF1B	23095	-9.42605	0.000778601
hsa-miR-4455	KIF1B	23095	-9.42605	0.000778601
hsa-miR-92a-3p	KIF1B	23095	-9.42605	0.000778601
hsa-miR-100-5p	KLF3	51274	9.84272	3.56499e-05
hsa-miR-107	KLF3	51274	9.84272	3.56499e-05
hsa-miR-181c-5p	KLF3	51274	9.84272	3.56499e-05
hsa-miR-181d-5p	KLF3	51274	9.84272	3.56499e-05
hsa-miR-24-3p	KLF3	51274	9.84272	3.56499e-05
hsa-miR-28-5p	KLF3	51274	9.84272	3.56499e-05
hsa-miR-30c-5p	KLF3	51274	9.84272	3.56499e-05
hsa-miR-34a-5p	KLF3	51274	9.84272	3.56499e-05
hsa-miR-548az-5p	KLF3	51274	9.84272	3.56499e-05
hsa-miR-92a-3p	KLF3	51274	9.84272	3.56499e-05
hsa-miR-98-5p	KLF3	51274	9.84272	3.56499e-05
hsa-miR-107	KLHL2	11275	-22.9543	1.95615e-15
hsa-miR-181c-5p	KLHL5	51088	8.23722	0.000101186
hsa-miR-181d-5p	KLHL5	51088	8.23722	0.000101186
hsa-miR-30c-5p	KLHL5	51088	8.23722	0.000101186
hsa-miR-452-5p	KLHL5	51088	8.23722	0.000101186
hsa-miR-125a-5p	KMT2C	58508	-11.9188	7.59538e-06
hsa-miR-181c-5p	KMT2C	58508	-11.9188	7.59538e-06
hsa-miR-181d-5p	KMT2C	58508	-11.9188	7.59538e-06
hsa-miR-22-5p	KMT2C	58508	-11.9188	7.59538e-06
hsa-miR-24-3p	KMT2C	58508	-11.9188	7.59538e-06
hsa-miR-30c-5p	KMT2C	58508	-11.9188	7.59538e-06
hsa-miR-421	KMT2C	58508	-11.9188	7.59538e-06
hsa-miR-92a-3p	KMT2C	58508	-11.9188	7.59538e-06
hsa-miR-107	KNSTRN	90417	-21.4133	1.16037e-10
hsa-miR-34a-5p	KNSTRN	90417	-21.4133	1.16037e-10
hsa-miR-24-3p	LAMA4	3910	6.78851	7.34817e-06
hsa-miR-125a-5p	LAMB1	3912	5.31676	3.02059e-05
hsa-miR-193b-3p	LAMB1	3912	5.31676	3.02059e-05
hsa-miR-22-5p	LAMB1	3912	5.31676	3.02059e-05
hsa-miR-34a-5p	LAMB1	3912	5.31676	3.02059e-05
hsa-miR-512-3p	LAMB1	3912	5.31676	3.02059e-05
hsa-miR-34a-5p	LAMB3	3914	-8.64707	6.18381e-05
hsa-miR-452-5p	LAMB3	3914	-8.64707	6.18381e-05
hsa-miR-107	LARP4	113251	8.15757	2.57118e-08
hsa-miR-10b-5p	LARP4	113251	8.15757	2.57118e-08
hsa-miR-125a-5p	LARP4	113251	8.15757	2.57118e-08
hsa-miR-30c-5p	LARP4	113251	8.15757	2.57118e-08
hsa-miR-34a-5p	LARP4	113251	8.15757	2.57118e-08
hsa-miR-452-5p	LARP4	113251	8.15757	2.57118e-08
hsa-miR-100-5p	LDHB	3945	13.6801	2.24298e-05
hsa-miR-1299	LDHB	3945	13.6801	2.24298e-05
hsa-miR-185-5p	LDHB	3945	13.6801	2.24298e-05
hsa-miR-22-5p	LDHB	3945	13.6801	2.24298e-05
hsa-miR-24-3p	LDHB	3945	13.6801	2.24298e-05
hsa-miR-34a-5p	LDHB	3945	13.6801	2.24298e-05
hsa-miR-452-5p	LDHB	3945	13.6801	2.24298e-05
hsa-miR-125a-5p	LDLR	3949	-2.246	0.000891697
hsa-miR-152-3p	LDLR	3949	-2.246	0.000891697
hsa-miR-181c-5p	LDLR	3949	-2.246	0.000891697
hsa-miR-181d-5p	LDLR	3949	-2.246	0.000891697
hsa-miR-185-5p	LDLR	3949	-2.246	0.000891697
hsa-miR-22-5p	LDLR	3949	-2.246	0.000891697
hsa-miR-30c-5p	LDLR	3949	-2.246	0.000891697
hsa-miR-34a-5p	LDLR	3949	-2.246	0.000891697
hsa-miR-92a-3p	LDLR	3949	-2.246	0.000891697
hsa-miR-100-5p	LGALS3BP	3959	-1.73296	0.00011081
hsa-miR-452-5p	LGALS3BP	3959	-1.73296	0.00011081
hsa-miR-107	LHFPL2	10184	22.1102	2.31963e-08
hsa-miR-10b-5p	LHFPL2	10184	22.1102	2.31963e-08
hsa-miR-181c-5p	LHFPL2	10184	22.1102	2.31963e-08
hsa-miR-181d-5p	LHFPL2	10184	22.1102	2.31963e-08
hsa-miR-185-5p	LHFPL2	10184	22.1102	2.31963e-08
hsa-miR-28-5p	LHFPL2	10184	22.1102	2.31963e-08
hsa-miR-30c-5p	LHFPL2	10184	22.1102	2.31963e-08
hsa-miR-92a-3p	LHFPL2	10184	22.1102	2.31963e-08
hsa-miR-107	LIFR	3977	22.2624	1.76414e-09
hsa-miR-10b-5p	LIFR	3977	22.2624	1.76414e-09
hsa-miR-125a-5p	LIFR	3977	22.2624	1.76414e-09
hsa-miR-181c-5p	LIFR	3977	22.2624	1.76414e-09
hsa-miR-181d-5p	LIFR	3977	22.2624	1.76414e-09
hsa-miR-185-5p	LIFR	3977	22.2624	1.76414e-09
hsa-miR-28-5p	LIFR	3977	22.2624	1.76414e-09
hsa-miR-30c-5p	LIFR	3977	22.2624	1.76414e-09
hsa-miR-421	LIFR	3977	22.2624	1.76414e-09
hsa-miR-98-5p	LIFR	3977	22.2624	1.76414e-09
hsa-miR-193b-3p	LIMK1	3984	8.6413	2.98946e-09
hsa-miR-24-3p	LIMK1	3984	8.6413	2.98946e-09
hsa-miR-29b-2-5p	LIMK1	3984	8.6413	2.98946e-09
hsa-miR-24-3p	LIMS1	3987	-9.57368	0.000240711
hsa-miR-30c-5p	LIMS1	3987	-9.57368	0.000240711
hsa-miR-421	LIMS1	3987	-9.57368	0.000240711
hsa-miR-181c-5p	LIN54	132660	-21.0041	2.12229e-10
hsa-miR-181d-5p	LIN54	132660	-21.0041	2.12229e-10
hsa-miR-92a-3p	LIN54	132660	-21.0041	2.12229e-10
hsa-miR-98-5p	LIN54	132660	-21.0041	2.12229e-10
hsa-miR-107	LITAF	9516	-24.0003	1.76615e-09
hsa-miR-1287-5p	LITAF	9516	-24.0003	1.76615e-09
hsa-miR-181c-5p	LITAF	9516	-24.0003	1.76615e-09
hsa-miR-24-3p	LITAF	9516	-24.0003	1.76615e-09
hsa-miR-34a-5p	LITAF	9516	-24.0003	1.76615e-09
hsa-miR-421	LITAF	9516	-24.0003	1.76615e-09
hsa-miR-193b-3p	LMCD1	29995	1.19022	0.000793646
hsa-miR-421	LMCD1	29995	1.19022	0.000793646
hsa-miR-185-5p	LPCAT3	10162	-24.8287	6.05275e-12
hsa-miR-30c-5p	LPCAT3	10162	-24.8287	6.05275e-12
hsa-miR-34a-5p	LPCAT3	10162	-24.8287	6.05275e-12
hsa-miR-515-5p	LPCAT3	10162	-24.8287	6.05275e-12
hsa-miR-98-5p	LPCAT3	10162	-24.8287	6.05275e-12
hsa-miR-34a-5p	LPIN2	9663	10.1365	0.000556721
hsa-miR-107	LRIG1	26018	-10.4998	5.5087e-07
hsa-miR-125a-5p	LRIG1	26018	-10.4998	5.5087e-07
hsa-miR-92a-3p	LRIG1	26018	-10.4998	5.5087e-07
hsa-miR-98-5p	LRIG1	26018	-10.4998	5.5087e-07
hsa-miR-181d-5p	LRP1	4035	3.55921	0.00037946
hsa-miR-98-5p	LRP1	4035	3.55921	0.00037946
hsa-miR-10b-5p	LRP3	4037	-7.97856	1.99314e-06
hsa-miR-125a-5p	LRP3	4037	-7.97856	1.99314e-06
hsa-miR-185-5p	LRP3	4037	-7.97856	1.99314e-06
hsa-miR-22-5p	LRP3	4037	-7.97856	1.99314e-06
hsa-miR-34a-5p	LRP3	4037	-7.97856	1.99314e-06
hsa-miR-421	LRP3	4037	-7.97856	1.99314e-06
hsa-miR-92a-3p	LRP3	4037	-7.97856	1.99314e-06
hsa-miR-98-5p	LRRC20	55222	20.7993	4.5807e-08
hsa-miR-22-5p	LRRC32	2615	9.87925	4.54629e-06
hsa-miR-24-3p	LRRC32	2615	9.87925	4.54629e-06
hsa-miR-516b-5p	LRRC32	2615	9.87925	4.54629e-06
hsa-miR-452-5p	LRRC37B	114659	2.64199	4.19418e-06
hsa-miR-107	LRRC58	116064	10.2942	1.17512e-11
hsa-miR-10b-5p	LRRC58	116064	10.2942	1.17512e-11
hsa-miR-125a-5p	LRRC58	116064	10.2942	1.17512e-11
hsa-miR-181c-5p	LRRC58	116064	10.2942	1.17512e-11
hsa-miR-181d-5p	LRRC58	116064	10.2942	1.17512e-11
hsa-miR-185-5p	LRRC58	116064	10.2942	1.17512e-11
hsa-miR-24-3p	LRRC58	116064	10.2942	1.17512e-11
hsa-miR-30c-5p	LRRC58	116064	10.2942	1.17512e-11
hsa-miR-34a-5p	LRRC58	116064	10.2942	1.17512e-11
hsa-miR-421	LRRC58	116064	10.2942	1.17512e-11
hsa-miR-92a-3p	LRRC58	116064	10.2942	1.17512e-11
hsa-miR-1287-5p	LSM1	27257	1.08114	0.000220902
hsa-miR-107	LSM14A	26065	-7.78628	1.83426e-06
hsa-miR-1323	LSM14A	26065	-7.78628	1.83426e-06
hsa-miR-24-3p	LSM14A	26065	-7.78628	1.83426e-06
hsa-miR-92a-3p	LSM14A	26065	-7.78628	1.83426e-06
hsa-miR-107	LY6E	4061	-12.3826	7.64734e-05
hsa-miR-34a-5p	LY6E	4061	-12.3826	7.64734e-05
hsa-miR-452-5p	LY6E	4061	-12.3826	7.64734e-05
hsa-miR-107	LYPLA2	11313	18.7766	5.35894e-10
hsa-miR-125a-5p	LYPLA2	11313	18.7766	5.35894e-10
hsa-miR-193b-3p	LYPLA2	11313	18.7766	5.35894e-10
hsa-miR-98-5p	LYPLA2	11313	18.7766	5.35894e-10
hsa-miR-421	LYSMD3	116068	20.7358	2.6642e-07
hsa-miR-452-5p	LYSMD3	116068	20.7358	2.6642e-07
hsa-miR-185-5p	LZTR1	8216	-2.66172	0.00039776
hsa-miR-10b-5p	M6PR	4074	19.9339	1.60441e-07
hsa-miR-34a-5p	M6PR	4074	19.9339	1.60441e-07
hsa-miR-98-5p	M6PR	4074	19.9339	1.60441e-07
hsa-let-7i-3p	MACF1	23499	8.12551	0.000528638
hsa-miR-125a-5p	MACF1	23499	8.12551	0.000528638
hsa-miR-22-5p	MACF1	23499	8.12551	0.000528638
hsa-miR-28-5p	MACF1	23499	8.12551	0.000528638
hsa-miR-29b-2-5p	MACF1	23499	8.12551	0.000528638
hsa-miR-34a-5p	MACF1	23499	8.12551	0.000528638
hsa-miR-92a-3p	MACF1	23499	8.12551	0.000528638
hsa-miR-98-5p	MACF1	23499	8.12551	0.000528638
hsa-miR-107	MADD	8567	-24.5925	2.8433e-12
hsa-miR-1287-5p	MADD	8567	-24.5925	2.8433e-12
hsa-miR-181c-5p	MADD	8567	-24.5925	2.8433e-12
hsa-miR-181d-5p	MADD	8567	-24.5925	2.8433e-12
hsa-miR-29b-2-5p	MADD	8567	-24.5925	2.8433e-12
hsa-miR-107	MAEA	10296	-21.1158	3.84721e-10
hsa-miR-22-5p	MAEA	10296	-21.1158	3.84721e-10
hsa-miR-24-3p	MAEA	10296	-21.1158	3.84721e-10
hsa-miR-34a-5p	MAEA	10296	-21.1158	3.84721e-10
hsa-miR-34a-5p	MAN2B1	4125	-20.2858	4.14408e-07
hsa-miR-10b-5p	MAPK10	5602	7.59634	0.000133479
hsa-miR-4455	MAPK10	5602	7.59634	0.000133479
hsa-miR-34a-5p	MAPT	4137	10.1655	9.35127e-07
hsa-miR-98-5p	MAPT	4137	10.1655	9.35127e-07
hsa-miR-34a-5p	MARCH2	51257	22.0521	1.65809e-08
hsa-miR-34a-5p	MARCH5	54708	8.88899	4.42472e-06
hsa-miR-92a-3p	MARCH5	54708	8.88899	4.42472e-06
hsa-miR-107	MARCH7	64844	21.0345	4.7794e-08
hsa-miR-125a-5p	MARCH7	64844	21.0345	4.7794e-08
hsa-miR-152-3p	MARCH7	64844	21.0345	4.7794e-08
hsa-miR-30c-5p	MARCH7	64844	21.0345	4.7794e-08
hsa-miR-92a-3p	MARCH7	64844	21.0345	4.7794e-08
hsa-miR-98-5p	MARCH7	64844	21.0345	4.7794e-08
hsa-miR-107	MARS	4141	-10.0604	0.000533135
hsa-miR-125b-1-3p	MARS	4141	-10.0604	0.000533135
hsa-miR-185-5p	MARS	4141	-10.0604	0.000533135
hsa-miR-193b-3p	MARS	4141	-10.0604	0.000533135
hsa-miR-92a-3p	MARS	4141	-10.0604	0.000533135
hsa-miR-98-5p	MARS	4141	-10.0604	0.000533135
hsa-miR-107	MBD3	53615	-1.74043	2.32059e-06
hsa-miR-125a-5p	MBD3	53615	-1.74043	2.32059e-06
hsa-miR-181c-5p	MBD3	53615	-1.74043	2.32059e-06
hsa-miR-181d-5p	MBD3	53615	-1.74043	2.32059e-06
hsa-miR-193b-3p	MBD3	53615	-1.74043	2.32059e-06
hsa-miR-30c-5p	MBD3	53615	-1.74043	2.32059e-06
hsa-miR-34a-5p	MBD3	53615	-1.74043	2.32059e-06
hsa-miR-34a-5p	MBD5	55777	8.48604	8.55435e-08
hsa-miR-107	MBNL1	4154	-23.1956	2.43967e-14
hsa-miR-10b-5p	MBNL1	4154	-23.1956	2.43967e-14
hsa-miR-125b-1-3p	MBNL1	4154	-23.1956	2.43967e-14
hsa-miR-181c-5p	MBNL1	4154	-23.1956	2.43967e-14
hsa-miR-181d-5p	MBNL1	4154	-23.1956	2.43967e-14
hsa-miR-22-5p	MBNL1	4154	-23.1956	2.43967e-14
hsa-miR-24-3p	MBNL1	4154	-23.1956	2.43967e-14
hsa-miR-30c-5p	MBNL1	4154	-23.1956	2.43967e-14
hsa-miR-34a-5p	MBNL1	4154	-23.1956	2.43967e-14
hsa-miR-421	MBNL1	4154	-23.1956	2.43967e-14
hsa-miR-508-3p	MBNL1	4154	-23.1956	2.43967e-14
hsa-miR-92a-3p	MBNL1	4154	-23.1956	2.43967e-14
hsa-miR-107	MBOAT2	129642	-4.38464	2.4805e-05
hsa-miR-125a-5p	MBOAT2	129642	-4.38464	2.4805e-05
hsa-miR-34a-5p	MBOAT2	129642	-4.38464	2.4805e-05
hsa-miR-92a-3p	MBOAT2	129642	-4.38464	2.4805e-05
hsa-miR-98-5p	MBOAT2	129642	-4.38464	2.4805e-05
hsa-miR-107	MBP	4155	7.64758	1.40451e-08
hsa-miR-125a-5p	MCL1	4170	-1.89566	0.000965095
hsa-miR-125b-1-3p	MCL1	4170	-1.89566	0.000965095
hsa-miR-181c-5p	MCL1	4170	-1.89566	0.000965095
hsa-miR-181d-5p	MCL1	4170	-1.89566	0.000965095
hsa-miR-185-5p	MCL1	4170	-1.89566	0.000965095
hsa-miR-193b-3p	MCL1	4170	-1.89566	0.000965095
hsa-miR-22-5p	MCL1	4170	-1.89566	0.000965095
hsa-miR-30c-5p	MCL1	4170	-1.89566	0.000965095
hsa-miR-34a-5p	MCL1	4170	-1.89566	0.000965095
hsa-miR-92a-3p	MCL1	4170	-1.89566	0.000965095
hsa-miR-185-5p	MCRIP1	348262	-1.43017	0.000181558
hsa-miR-34a-5p	MCRIP1	348262	-1.43017	0.000181558
hsa-miR-107	MCRS1	10445	8.86779	1.92055e-07
hsa-miR-125a-5p	MCRS1	10445	8.86779	1.92055e-07
hsa-miR-193b-3p	MCRS1	10445	8.86779	1.92055e-07
hsa-miR-107	MCTP2	55784	-8.22922	0.00112804
hsa-miR-10b-5p	MCTP2	55784	-8.22922	0.00112804
hsa-miR-34a-5p	MCTP2	55784	-8.22922	0.00112804
hsa-miR-107	MDM4	4194	-23.3783	3.82456e-11
hsa-miR-10b-3p	MDM4	4194	-23.3783	3.82456e-11
hsa-miR-181c-5p	MDM4	4194	-23.3783	3.82456e-11
hsa-miR-181d-5p	MDM4	4194	-23.3783	3.82456e-11
hsa-miR-24-3p	MDM4	4194	-23.3783	3.82456e-11
hsa-miR-34a-5p	MDM4	4194	-23.3783	3.82456e-11
hsa-miR-508-3p	MDM4	4194	-23.3783	3.82456e-11
hsa-miR-98-5p	MDM4	4194	-23.3783	3.82456e-11
hsa-miR-185-5p	MED17	9440	-9.92112	0.000563862
hsa-miR-24-3p	MED17	9440	-9.92112	0.000563862
hsa-miR-28-5p	MED17	9440	-9.92112	0.000563862
hsa-miR-107	MEF2D	4209	9.96713	1.5538e-05
hsa-miR-185-5p	MEF2D	4209	9.96713	1.5538e-05
hsa-miR-24-3p	MEF2D	4209	9.96713	1.5538e-05
hsa-miR-28-5p	MEF2D	4209	9.96713	1.5538e-05
hsa-miR-30c-5p	MEF2D	4209	9.96713	1.5538e-05
hsa-miR-34a-5p	MEF2D	4209	9.96713	1.5538e-05
hsa-miR-421	MEF2D	4209	9.96713	1.5538e-05
hsa-miR-452-5p	MEF2D	4209	9.96713	1.5538e-05
hsa-miR-92a-3p	MEF2D	4209	9.96713	1.5538e-05
hsa-miR-98-5p	MEF2D	4209	9.96713	1.5538e-05
hsa-miR-98-5p	MEIS3P1	4213	-0.889403	0.00111708
hsa-miR-185-5p	METTL22	79091	-7.99912	0.000589845
hsa-miR-24-3p	METTL22	79091	-7.99912	0.000589845
hsa-miR-92a-3p	METTL2B	55798	8.31184	7.66439e-06
hsa-miR-34a-5p	METTL3	56339	5.78453	3.00945e-05
hsa-miR-10b-5p	METTL8	79828	8.15583	4.36751e-08
hsa-miR-1299	METTL8	79828	8.15583	4.36751e-08
hsa-miR-29b-2-5p	METTL8	79828	8.15583	4.36751e-08
hsa-miR-516b-5p	METTL8	79828	8.15583	4.36751e-08
hsa-miR-107	METTL9	51108	7.72401	0.000173775
hsa-miR-185-5p	METTL9	51108	7.72401	0.000173775
hsa-miR-24-3p	METTL9	51108	7.72401	0.000173775
hsa-miR-125a-5p	MFN1	55669	10.0041	0.000185244
hsa-miR-92a-3p	MFN1	55669	10.0041	0.000185244
hsa-miR-98-5p	MFSD12	126321	-8.62571	0.000217368
hsa-miR-107	MGAT1	4245	22.5342	1.36368e-12
hsa-miR-22-5p	MGAT1	4245	22.5342	1.36368e-12
hsa-miR-30c-5p	MGAT1	4245	22.5342	1.36368e-12
hsa-miR-107	MGAT5	4249	22.1106	1.81785e-09
hsa-miR-1287-5p	MGAT5	4249	22.1106	1.81785e-09
hsa-miR-29b-2-5p	MGAT5	4249	22.1106	1.81785e-09
hsa-miR-515-5p	MGAT5	4249	22.1106	1.81785e-09
hsa-miR-98-5p	MGAT5	4249	22.1106	1.81785e-09
hsa-miR-100-5p	MGRN1	23295	-22.1295	1.26344e-07
hsa-miR-181d-5p	MGRN1	23295	-22.1295	1.26344e-07
hsa-miR-421	MGRN1	23295	-22.1295	1.26344e-07
hsa-miR-181c-5p	MICAL3	57553	20.4384	2.49095e-07
hsa-miR-29b-2-5p	MICAL3	57553	20.4384	2.49095e-07
hsa-miR-34a-5p	MIER2	54531	3.43313	0.000822929
hsa-miR-181c-5p	MIS12	79003	8.51829	0.000102608
hsa-miR-181d-5p	MIS12	79003	8.51829	0.000102608
hsa-miR-100-5p	MKL2	57496	-7.69406	2.31499e-06
hsa-miR-107	MKL2	57496	-7.69406	2.31499e-06
hsa-miR-193b-3p	MKL2	57496	-7.69406	2.31499e-06
hsa-miR-29b-2-5p	MKL2	57496	-7.69406	2.31499e-06
hsa-miR-185-5p	MLF2	8079	-9.73165	0.000537671
hsa-miR-34a-5p	MLF2	8079	-9.73165	0.000537671
hsa-miR-92a-3p	MLF2	8079	-9.73165	0.000537671
hsa-miR-22-5p	MOCS1	4337	2.04789	0.000331984
hsa-miR-193b-3p	MORF4L1	10933	1.18563	0.000982272
hsa-miR-28-5p	MORF4L1	10933	1.18563	0.000982272
hsa-miR-34a-5p	MORF4L1	10933	1.18563	0.000982272
hsa-miR-548az-5p	MORF4L1	10933	1.18563	0.000982272
hsa-miR-34a-5p	MPHOSPH9	10198	5.99677	8.37926e-05
hsa-miR-515-5p	MPHOSPH9	10198	5.99677	8.37926e-05
hsa-miR-24-3p	MPI	4351	8.21185	1.1581e-06
hsa-miR-34a-5p	MPI	4351	8.21185	1.1581e-06
hsa-miR-107	MPLKIP	136647	1.04467	0.000522667
hsa-miR-34a-5p	MR1	3140	-7.16488	0.000620239
hsa-miR-452-5p	MR1	3140	-7.16488	0.000620239
hsa-miR-152-3p	MRPL28	10573	-4.5957	0.000417846
hsa-miR-193b-3p	MRPL28	10573	-4.5957	0.000417846
hsa-miR-34a-5p	MRPL28	10573	-4.5957	0.000417846
hsa-miR-10b-5p	MRPL37	51253	9.24303	5.09454e-05
hsa-miR-34a-5p	MRPL37	51253	9.24303	5.09454e-05
hsa-miR-92a-3p	MRPL37	51253	9.24303	5.09454e-05
hsa-miR-92a-3p	MRPL44	65080	2.14554	4.57986e-05
hsa-miR-10b-5p	MRPS18A	55168	-8.319	0.000117075
hsa-miR-10b-5p	MRPS30	10884	8.68519	1.402e-10
hsa-miR-152-3p	MRPS30	10884	8.68519	1.402e-10
hsa-miR-34a-5p	MRPS30	10884	8.68519	1.402e-10
hsa-miR-181c-5p	MRPS5	64969	8.19887	0.000399552
hsa-miR-181d-5p	MRPS5	64969	8.19887	0.000399552
hsa-miR-24-3p	MRPS5	64969	8.19887	0.000399552
hsa-miR-100-5p	MRTFB	57496	-25.8788	5.18595e-11
hsa-miR-107	MRTFB	57496	-25.8788	5.18595e-11
hsa-miR-193b-3p	MRTFB	57496	-25.8788	5.18595e-11
hsa-miR-29b-2-5p	MRTFB	57496	-25.8788	5.18595e-11
hsa-miR-10b-5p	MTA2	9219	10.2728	1.21179e-13
hsa-miR-1287-5p	MTA2	9219	10.2728	1.21179e-13
hsa-miR-24-3p	MTA2	9219	10.2728	1.21179e-13
hsa-miR-34a-5p	MTA2	9219	10.2728	1.21179e-13
hsa-miR-34a-5p	MTERF4	130916	-21.5853	1.71496e-08
hsa-miR-107	MTFR1L	56181	18.5439	3.82357e-07
hsa-miR-24-3p	MTFR1L	56181	18.5439	3.82357e-07
hsa-miR-34a-5p	MTFR1L	56181	18.5439	3.82357e-07
hsa-miR-34a-5p	MTHFSD	64779	7.25585	9.37865e-07
hsa-miR-92a-3p	MTHFSD	64779	7.25585	9.37865e-07
hsa-miR-100-5p	MTO1	25821	8.54129	1.82788e-08
hsa-miR-34a-5p	MTO1	25821	8.54129	1.82788e-08
hsa-miR-92a-3p	MTO1	25821	8.54129	1.82788e-08
hsa-miR-100-5p	MTOR	2475	8.05719	2.74539e-09
hsa-miR-125a-5p	MTOR	2475	8.05719	2.74539e-09
hsa-miR-421	MTOR	2475	8.05719	2.74539e-09
hsa-miR-34a-5p	MTRF1L	54516	-21.2388	7.31009e-10
hsa-miR-22-5p	MTSS2	92154	10.9404	0.000295878
hsa-miR-125a-5p	MTUS1	57509	-9.16287	0.000241703
hsa-miR-181c-5p	MTUS1	57509	-9.16287	0.000241703
hsa-miR-181d-5p	MTUS1	57509	-9.16287	0.000241703
hsa-miR-22-5p	MTUS1	57509	-9.16287	0.000241703
hsa-miR-452-5p	MTUS1	57509	-9.16287	0.000241703
hsa-miR-98-5p	MTUS1	57509	-9.16287	0.000241703
hsa-miR-34a-5p	MVD	4597	-1.9429	0.000562649
hsa-miR-107	MX2	4600	7.7292	0.000210892
hsa-miR-34a-5p	MX2	4600	7.7292	0.000210892
hsa-miR-452-5p	MX2	4600	7.7292	0.000210892
hsa-miR-107	MYADM	91663	22.9003	3.05217e-08
hsa-miR-24-3p	MYADM	91663	22.9003	3.05217e-08
hsa-miR-34a-5p	MYADM	91663	22.9003	3.05217e-08
hsa-let-7e-3p	MYCBP2	23077	-22.8299	2.04185e-10
hsa-miR-107	MYCBP2	23077	-22.8299	2.04185e-10
hsa-miR-30c-5p	MYCBP2	23077	-22.8299	2.04185e-10
hsa-miR-34a-5p	MYCBP2	23077	-22.8299	2.04185e-10
hsa-miR-92a-3p	MYCBP2	23077	-22.8299	2.04185e-10
hsa-miR-98-5p	MYCBP2	23077	-22.8299	2.04185e-10
hsa-miR-107	MYD88	4615	-2.794	0.000359817
hsa-miR-34a-5p	MYD88	4615	-2.794	0.000359817
hsa-miR-107	MYL12A	10627	-9.76733	1.39641e-09
hsa-miR-181c-5p	MYNN	55892	-20.942	2.18935e-10
hsa-miR-34a-5p	MYNN	55892	-20.942	2.18935e-10
hsa-miR-92a-3p	MYNN	55892	-20.942	2.18935e-10
hsa-miR-107	MYOF	26509	-22.4956	3.63764e-15
hsa-miR-34a-5p	MYOF	26509	-22.4956	3.63764e-15
hsa-miR-517a-3p	MYOF	26509	-22.4956	3.63764e-15
hsa-miR-98-5p	MYOF	26509	-22.4956	3.63764e-15
hsa-miR-92a-3p	MYZAP	100820829	9.20005	0.000409363
hsa-miR-34a-5p	NABP1	64859	-2.59211	0.000259602
hsa-miR-421	NABP1	64859	-2.59211	0.000259602
hsa-miR-452-5p	NABP1	64859	-2.59211	0.000259602
hsa-miR-548az-5p	NABP1	64859	-2.59211	0.000259602
hsa-miR-107	NACA	4666	20.3365	4.46451e-08
hsa-miR-10b-5p	NACA	4666	20.3365	4.46451e-08
hsa-miR-193b-3p	NACA	4666	20.3365	4.46451e-08
hsa-miR-22-5p	NACA	4666	20.3365	4.46451e-08
hsa-miR-30c-5p	NACA	4666	20.3365	4.46451e-08
hsa-miR-421	NACA	4666	20.3365	4.46451e-08
hsa-miR-107	NAMPT	10135	11.9172	1.86743e-07
hsa-miR-10b-5p	NAMPT	10135	11.9172	1.86743e-07
hsa-miR-34a-5p	NAMPT	10135	11.9172	1.86743e-07
hsa-miR-100-5p	NAP1L1	4673	1.47866	2.18892e-05
hsa-miR-10b-5p	NAP1L1	4673	1.47866	2.18892e-05
hsa-miR-181d-5p	NAP1L1	4673	1.47866	2.18892e-05
hsa-miR-24-3p	NAP1L1	4673	1.47866	2.18892e-05
hsa-miR-28-5p	NAP1L1	4673	1.47866	2.18892e-05
hsa-miR-29b-2-5p	NAP1L1	4673	1.47866	2.18892e-05
hsa-miR-30c-5p	NAP1L1	4673	1.47866	2.18892e-05
hsa-miR-34a-5p	NAP1L1	4673	1.47866	2.18892e-05
hsa-miR-98-5p	NAP1L1	4673	1.47866	2.18892e-05
hsa-miR-10b-3p	NAP1L4	4676	-23.6659	1.65713e-10
hsa-miR-1287-5p	NAP1L4	4676	-23.6659	1.65713e-10
hsa-miR-107	NAPG	8774	20.387	1.29995e-07
hsa-miR-30c-5p	NAPG	8774	20.387	1.29995e-07
hsa-miR-34a-5p	NAPG	8774	20.387	1.29995e-07
hsa-miR-107	NASP	4678	-11.1177	1.80115e-06
hsa-miR-24-3p	NASP	4678	-11.1177	1.80115e-06
hsa-miR-34a-5p	NASP	4678	-11.1177	1.80115e-06
hsa-miR-421	NASP	4678	-11.1177	1.80115e-06
hsa-miR-516b-5p	NASP	4678	-11.1177	1.80115e-06
hsa-miR-24-3p	NAV1	89796	-5.84646	0.000720722
hsa-miR-28-5p	NAV1	89796	-5.84646	0.000720722
hsa-miR-30c-5p	NAV1	89796	-5.84646	0.000720722
hsa-miR-34a-5p	NAV1	89796	-5.84646	0.000720722
hsa-miR-512-3p	NAV1	89796	-5.84646	0.000720722
hsa-miR-22-5p	NAV2	89797	-11.6901	4.94e-05
hsa-miR-34a-5p	NAV2	89797	-11.6901	4.94e-05
hsa-miR-98-5p	NAV2	89797	-11.6901	4.94e-05
hsa-miR-107	NBR1	4077	-11.2309	4.89265e-05
hsa-miR-24-3p	NBR1	4077	-11.2309	4.89265e-05
hsa-miR-30c-5p	NBR1	4077	-11.2309	4.89265e-05
hsa-miR-34a-5p	NBR1	4077	-11.2309	4.89265e-05
hsa-miR-92a-3p	NBR1	4077	-11.2309	4.89265e-05
hsa-miR-107	NCAPH2	29781	22.0122	9.42988e-22
hsa-miR-193b-3p	NCAPH2	29781	22.0122	9.42988e-22
hsa-miR-107	NCEH1	57552	7.59076	0.000305807
hsa-miR-10b-5p	NCEH1	57552	7.59076	0.000305807
hsa-miR-152-3p	NCEH1	57552	7.59076	0.000305807
hsa-miR-24-3p	NCEH1	57552	7.59076	0.000305807
hsa-miR-30c-5p	NCEH1	57552	7.59076	0.000305807
hsa-miR-34a-5p	NCEH1	57552	7.59076	0.000305807
hsa-miR-107	NCK1	4690	0.918124	0.00112722
hsa-miR-107	NCKAP1	10787	-7.72464	0.000233357
hsa-miR-152-3p	NCKAP1	10787	-7.72464	0.000233357
hsa-miR-181c-5p	NCKAP1	10787	-7.72464	0.000233357
hsa-miR-22-5p	NCKAP1	10787	-7.72464	0.000233357
hsa-miR-24-3p	NCKAP1	10787	-7.72464	0.000233357
hsa-miR-30c-5p	NCKAP1	10787	-7.72464	0.000233357
hsa-miR-421	NCKAP1	10787	-7.72464	0.000233357
hsa-miR-452-5p	NCKAP1	10787	-7.72464	0.000233357
hsa-miR-516b-5p	NCKAP1	10787	-7.72464	0.000233357
hsa-miR-100-5p	NCOR2	9612	21.644	6.52955e-09
hsa-miR-10b-5p	NCOR2	9612	21.644	6.52955e-09
hsa-miR-125a-5p	NCOR2	9612	21.644	6.52955e-09
hsa-miR-30c-5p	NCOR2	9612	21.644	6.52955e-09
hsa-miR-34a-5p	NCOR2	9612	21.644	6.52955e-09
hsa-miR-98-5p	NCOR2	9612	21.644	6.52955e-09
hsa-miR-10b-5p	NDRG1	10397	12.9974	0.000123649
hsa-miR-1287-5p	NDRG1	10397	12.9974	0.000123649
hsa-miR-152-3p	NDRG1	10397	12.9974	0.000123649
hsa-miR-24-3p	NDRG1	10397	12.9974	0.000123649
hsa-miR-29b-2-5p	NDRG1	10397	12.9974	0.000123649
hsa-miR-34a-5p	NDRG1	10397	12.9974	0.000123649
hsa-miR-548az-5p	NDRG1	10397	12.9974	0.000123649
hsa-miR-181c-5p	NECAP1	25977	8.64231	1.39399e-08
hsa-miR-181d-5p	NECAP1	25977	8.64231	1.39399e-08
hsa-miR-193b-3p	NECAP1	25977	8.64231	1.39399e-08
hsa-miR-34a-5p	NECAP1	25977	8.64231	1.39399e-08
hsa-miR-92a-3p	NECAP1	25977	8.64231	1.39399e-08
hsa-miR-107	NEMF	9147	-9.42124	2.28657e-07
hsa-miR-22-5p	NEMF	9147	-9.42124	2.28657e-07
hsa-miR-34a-5p	NEMF	9147	-9.42124	2.28657e-07
hsa-miR-10b-5p	NFE2L1	4779	-24.0359	8.51416e-08
hsa-miR-125a-5p	NFE2L1	4779	-24.0359	8.51416e-08
hsa-miR-181c-5p	NFE2L1	4779	-24.0359	8.51416e-08
hsa-miR-181d-5p	NFE2L1	4779	-24.0359	8.51416e-08
hsa-miR-185-5p	NFE2L1	4779	-24.0359	8.51416e-08
hsa-miR-193b-3p	NFE2L1	4779	-24.0359	8.51416e-08
hsa-miR-22-5p	NFE2L1	4779	-24.0359	8.51416e-08
hsa-miR-24-3p	NFE2L1	4779	-24.0359	8.51416e-08
hsa-miR-28-5p	NFE2L1	4779	-24.0359	8.51416e-08
hsa-miR-30c-5p	NFE2L1	4779	-24.0359	8.51416e-08
hsa-miR-34a-5p	NFE2L1	4779	-24.0359	8.51416e-08
hsa-miR-421	NFE2L1	4779	-24.0359	8.51416e-08
hsa-miR-452-5p	NFE2L1	4779	-24.0359	8.51416e-08
hsa-miR-92a-3p	NFE2L1	4779	-24.0359	8.51416e-08
hsa-miR-98-5p	NFE2L1	4779	-24.0359	8.51416e-08
hsa-miR-24-3p	NFX1	4799	7.1312	0.000384547
hsa-miR-29b-2-5p	NFX1	4799	7.1312	0.000384547
hsa-miR-34a-5p	NFX1	4799	7.1312	0.000384547
hsa-miR-107	NFYC	4802	-9.52497	0.000229245
hsa-miR-181c-5p	NFYC	4802	-9.52497	0.000229245
hsa-miR-28-5p	NFYC	4802	-9.52497	0.000229245
hsa-miR-34a-5p	NFYC	4802	-9.52497	0.000229245
hsa-miR-24-3p	NICN1	84276	4.35318	0.000251964
hsa-miR-34a-5p	NICN1	84276	4.35318	0.000251964
hsa-miR-24-3p	NIPA2	81614	-10.6967	1.70222e-06
hsa-miR-30c-5p	NIPA2	81614	-10.6967	1.70222e-06
hsa-miR-34a-5p	NIPA2	81614	-10.6967	1.70222e-06
hsa-miR-98-5p	NIPA2	81614	-10.6967	1.70222e-06
hsa-miR-92a-3p	NKAP	79576	0.768328	0.00052575
hsa-miR-34a-5p	NME7	29922	-0.628876	0.000188119
hsa-miR-107	NOLC1	9221	12.6824	6.22343e-05
hsa-miR-29b-2-5p	NOLC1	9221	12.6824	6.22343e-05
hsa-miR-92a-3p	NOLC1	9221	12.6824	6.22343e-05
hsa-miR-98-5p	NOLC1	9221	12.6824	6.22343e-05
hsa-miR-34a-5p	NOP58	51602	22.3995	1.28934e-09
hsa-miR-452-5p	NOP58	51602	22.3995	1.28934e-09
hsa-miR-34a-5p	NOSTRIN	115677	6.86405	0.000433282
hsa-miR-107	NPEPPS	9520	21.7062	3.93472e-08
hsa-miR-10b-3p	NPEPPS	9520	21.7062	3.93472e-08
hsa-miR-125a-5p	NPEPPS	9520	21.7062	3.93472e-08
hsa-miR-29b-2-5p	NPEPPS	9520	21.7062	3.93472e-08
hsa-miR-30c-5p	NPEPPS	9520	21.7062	3.93472e-08
hsa-miR-516a-5p	NPEPPS	9520	21.7062	3.93472e-08
hsa-miR-107	NPLOC4	55666	-23.9228	1.35639e-09
hsa-miR-30c-5p	NPLOC4	55666	-23.9228	1.35639e-09
hsa-miR-92a-3p	NPLOC4	55666	-23.9228	1.35639e-09
hsa-miR-98-5p	NPLOC4	55666	-23.9228	1.35639e-09
hsa-miR-10b-5p	NPTX1	4884	-2.59078	0.000236451
hsa-miR-125a-5p	NPTX1	4884	-2.59078	0.000236451
hsa-miR-152-3p	NPTX1	4884	-2.59078	0.000236451
hsa-miR-22-5p	NPTX1	4884	-2.59078	0.000236451
hsa-miR-24-3p	NPTX1	4884	-2.59078	0.000236451
hsa-miR-34a-5p	NPTX1	4884	-2.59078	0.000236451
hsa-miR-421	NPTX1	4884	-2.59078	0.000236451
hsa-miR-92a-3p	NPTX1	4884	-2.59078	0.000236451
hsa-miR-181d-5p	NRDC	4898	10.3474	0.000806015
hsa-miR-421	NRDC	4898	10.3474	0.000806015
hsa-miR-10b-5p	NREP	9315	-1.89192	5.79965e-06
hsa-miR-24-3p	NREP	9315	-1.89192	5.79965e-06
hsa-miR-34a-5p	NREP	9315	-1.89192	5.79965e-06
hsa-miR-98-5p	NREP	9315	-1.89192	5.79965e-06
hsa-miR-107	NRP2	8828	-10.4838	0.000258152
hsa-miR-10b-5p	NRP2	8828	-10.4838	0.000258152
hsa-miR-22-5p	NRP2	8828	-10.4838	0.000258152
hsa-miR-125a-5p	NSFL1C	55968	10.2054	0.000220839
hsa-miR-92a-3p	NSFL1C	55968	10.2054	0.000220839
hsa-miR-107	NSMF	26012	8.1349	0.000692302
hsa-miR-152-3p	NSMF	26012	8.1349	0.000692302
hsa-miR-193b-3p	NSUN2	54888	7.64353	0.000918248
hsa-miR-125a-5p	NT5C2	22978	-7.94404	0.000254783
hsa-miR-193b-3p	NT5C2	22978	-7.94404	0.000254783
hsa-miR-34a-5p	NT5C2	22978	-7.94404	0.000254783
hsa-miR-98-5p	NT5C2	22978	-7.94404	0.000254783
hsa-miR-107	NTN4	59277	5.35559	0.000254461
hsa-miR-10b-5p	NTN4	59277	5.35559	0.000254461
hsa-miR-34a-5p	NTN4	59277	5.35559	0.000254461
hsa-miR-452-5p	NTN4	59277	5.35559	0.000254461
hsa-miR-92a-3p	NTN4	59277	5.35559	0.000254461
hsa-miR-10b-5p	NTRK2	4915	6.21831	8.80658e-05
hsa-miR-125a-5p	NTRK2	4915	6.21831	8.80658e-05
hsa-miR-185-5p	NTRK2	4915	6.21831	8.80658e-05
hsa-miR-34a-5p	NTRK2	4915	6.21831	8.80658e-05
hsa-miR-98-5p	NTRK2	4915	6.21831	8.80658e-05
hsa-miR-181c-5p	NUB1	51667	8.36908	1.85604e-06
hsa-miR-34a-5p	NUB1	51667	8.36908	1.85604e-06
hsa-miR-34a-5p	NUDT22	84304	8.16432	0.000430868
hsa-miR-24-3p	NUP160	23279	-1.04185	0.0011145
hsa-miR-34a-5p	NUP160	23279	-1.04185	0.0011145
hsa-miR-98-5p	NUP160	23279	-1.04185	0.0011145
hsa-miR-107	NUP214	8021	-10.0771	6.81467e-06
hsa-miR-193b-3p	NUP214	8021	-10.0771	6.81467e-06
hsa-miR-34a-5p	NUP214	8021	-10.0771	6.81467e-06
hsa-miR-92a-3p	NUP214	8021	-10.0771	6.81467e-06
hsa-miR-98-5p	NUP214	8021	-10.0771	6.81467e-06
hsa-miR-181d-5p	NUP54	53371	-2.49921	7.2497e-05
hsa-miR-24-3p	NUP54	53371	-2.49921	7.2497e-05
hsa-miR-515-5p	NUP54	53371	-2.49921	7.2497e-05
hsa-miR-107	NUP98	4928	-22.4288	3.13084e-08
hsa-miR-34a-5p	NUP98	4928	-22.4288	3.13084e-08
hsa-miR-92a-3p	NUP98	4928	-22.4288	3.13084e-08
hsa-miR-98-5p	NUP98	4928	-22.4288	3.13084e-08
hsa-miR-99a-3p	NUP98	4928	-22.4288	3.13084e-08
hsa-miR-193b-3p	NUTF2	10204	6.05236	0.000123164
hsa-miR-34a-5p	NUTF2	10204	6.05236	0.000123164
hsa-miR-185-5p	NXF1	10482	1.31276	0.000134008
hsa-miR-24-3p	NXF1	10482	1.31276	0.000134008
hsa-miR-98-5p	NXF1	10482	1.31276	0.000134008
hsa-miR-22-5p	ODF2	4957	21.0565	2.34069e-13
hsa-miR-34a-5p	ODR4	54953	20.1518	1.11611e-07
hsa-miR-193b-3p	OGDH	4967	-1.98155	0.000218517
hsa-miR-24-3p	OGDH	4967	-1.98155	0.000218517
hsa-miR-181d-5p	OGFRL1	79627	-23.4281	3.53141e-07
hsa-miR-185-5p	OGFRL1	79627	-23.4281	3.53141e-07
hsa-miR-30c-5p	OGFRL1	79627	-23.4281	3.53141e-07
hsa-miR-34a-5p	OGFRL1	79627	-23.4281	3.53141e-07
hsa-miR-452-5p	OGFRL1	79627	-23.4281	3.53141e-07
hsa-miR-185-5p	OLA1	29789	9.99147	4.22065e-06
hsa-miR-28-5p	OLA1	29789	9.99147	4.22065e-06
hsa-miR-107	ORC3	23595	-10.408	4.6148e-05
hsa-miR-100-5p	ORMDL1	94101	20.525	2.51031e-08
hsa-miR-185-5p	ORMDL1	94101	20.525	2.51031e-08
hsa-miR-107	OS9	10956	-23.7599	6.16535e-16
hsa-miR-10b-5p	OSER1	51526	18.8684	2.44725e-07
hsa-miR-1287-5p	OSER1	51526	18.8684	2.44725e-07
hsa-miR-193b-3p	OSER1	51526	18.8684	2.44725e-07
hsa-miR-29b-2-5p	OSER1	51526	18.8684	2.44725e-07
hsa-miR-92a-3p	OSER1	51526	18.8684	2.44725e-07
hsa-miR-100-5p	OXCT1	5019	-23.3407	3.59871e-11
hsa-miR-107	OXCT1	5019	-23.3407	3.59871e-11
hsa-miR-29b-2-5p	OXCT1	5019	-23.3407	3.59871e-11
hsa-miR-378f	OXCT1	5019	-23.3407	3.59871e-11
hsa-miR-92a-3p	OXCT1	5019	-23.3407	3.59871e-11
hsa-miR-22-5p	P3H1	64175	19.9093	1.09564e-07
hsa-miR-4455	P3H2	55214	-7.36365	0.00053035
hsa-miR-92a-3p	P3H2	55214	-7.36365	0.00053035
[truncated: 1,451 more rows]
