# Supplementary material for: Integrated Transcriptome Analysis of Human Visceral Adipocytes Unravels Dysregulated microRNA-Long Non-coding RNA-mRNA Networks in Obesity and Colorectal Cancer
Source: Front Oncol. 2020 Jul 2;10:1089. doi: 10.3389/fonc.2020.01089 (PMC7351520; doi:10.3389/fonc.2020.01089)
Supplement: Supplementary file 3 [file Table_3.xlsx]

## Sheet: Foglio1
Supplemental Table 3. Functional enrichment analysis of the networks-related mRNA targets in obese and CRC subjects.
	Pathways	NwCC vs Nw					Ob vs Nw					ObCC vs Nw
Term ID	Term	Term p-value corrected with BH	Group p-value corrected with BH	# genes	Down-regulated	Up-regulated	Term p-value corrected with BH	Group p-value corrected with BH	# genes	Down-regulated	Up-regulated	Term p-value corrected with BH	Group p-value corrected with BH	# genes	Down-regulated	Up-regulated
R-HSA:2426168	Activation of gene expression by SREBF (SREBP)	0.0258157	0.000101102	7	[ACACA, FDFT1, FDPS, IDI1, SCD, SREBF2]	[CREBBP]
R-HSA:72662	Activation of the mRNA upon binding of the cap-binding complex and eIFs, and subsequent binding to 43S	0.033987	0.000101903	8	[EIF4A1, EIF4G1, RPS2, RPS4X]	[EIF4B, RPS25, RPS27L, RPS3]
KEGG:04520	Adherens junction	0.0347172	0.00432045	9	[ACTN1, FGFR1]	[AFDN, CREBBP, FYN, PARD3, PTPRM, SMAD2, SMAD3]
WP:236	Adipogenesis	0.0339592	0.00417394	13	[LPIN1, NCOR2, PRLR, RARA, SCD, STAT2]	[LIFR, LMNA, MEF2D, NAMPT, RORA, SMAD3, STAT3]
WP:2324	AGE/RAGE pathway											0.0388992	4.37995e-05	10	[CASP3, CASP8, FOXO1, MYD88, RELA, SP1, STAT3]	[AKT1, JUN, SMAD3]
KEGG:04933	AGE-RAGE signaling pathway in diabetic complications											0.0495718	4.37995e-05	13	[CASP3, COL1A1, COL1A2, FN1, FOXO1, RELA, STAT3, TGFB3]	[AKT1, JUN, MAPK10, MAPK12, SMAD3]
WP:1403	AMP-activated Protein Kinase (AMPK) Signaling	0.0191324	0.000558544	10	[ACACA, ADIPOR2, STRADB]	[AKT1, EEF2, MTOR, PFKFB3, PIK3C3, RPS6KB2, TSC1]						0.0438897	4.37995e-05	10	[PIK3C3, RPTOR]	[AKT1, CRTC2, EEF2, MTOR, PFKFB3, PRKAG2, RPS6KB2, TSC1]
WP:138	Androgen receptor signaling pathway											0.0129302	4.37995e-05	15	[FLNA, FOXO1, RELA, SIN3A, SP1, STAT3]	[AKT1, CREBBP, JUN, NCOR2, RACK1, RNF6, ROCK2, SMAD3, ZMIZ1]
R-HSA:1169410	Antiviral mechanism by IFN-stimulated genes						0.0452809	0.00509866	10	[EIF4G3, IRF3, NUP133, NUP98]	[EIF4G1, FLNB, MX2, NUP107, PIN1, UBB]	0.0484155	7.82156e-07	11	[AAAS, EIF4G3, FLNA, NUP160, NUP214, NUP54, NUP98, SEC13, USP18]	[EIF4G1, MX2]
KEGG:04210	Apoptosis											0.0495679	4.37995e-05	16	[ACTG1, CASP3, CASP8, CFLAR, DAB2IP, GADD45B, MCL1, PDPK1, RELA, TNFRSF1A, TUBA1A, TUBA1B]	[AKT1, ITPR3, JUN, MAPK10]
R-HSA:446203	Asparagine N-linked glycosylation						0.0477125	0.00496952	25	[COPZ1, CSNK1D, CTSA, DERL2, GNE, MVD, NAPA, SEC16A, SPTBN1, TUBB2B, TUBB6]	[ALG8, ANK2, B4GALT6, CANX, DPAGT1, MGAT5, MPI, NAPG, OS9, PPP6C, SCFD1, SEC31A, SERPINA1, UBB]
KEGG:04140	Autophagy											0.0253629	0.00125216	17	[ATG4C, CFLAR, PDPK1, PIK3C3, RPTOR, TP53INP2]	[AKT1, ATG13, MAPK10, MTOR, RPS6KB2, RRAGB, RRAGD, RUBCN, TSC1, UVRAG, VAMP8]
R-HSA:422475	Axon guidance	0.021091	0.00191431	39	[COL4A2, DLG1, DOCK1, EIF4G1, EPHA4, FGFR1, MYH9, PSMA3, PSME4, RDX, RHOC, RPS2, RPS4X, RPS6KA3, RPS6KA5, TUBB6]	[ABL2, ABLIM1, ADAM10, AP2A1, CASC3, FRS2, FYN, GRB10, ITGA5, LIMK1, LYPLA2, NRP2, PLXNA2, PSEN2, PSMD1, ROBO1, ROCK2, RPL23A, RPL6, RPL8, RPS25, RPS27L, RPS3]
R-HSA:2173782	Binding and Uptake of Ligands by Scavenger Receptors											0.0296654	0.0017843	8	[CD36, COL1A1, COL1A2, HSPH1]	[HSP90AA1, HSP90B1, LRP1, SAA1]
KEGG:01040	Biosynthesis of unsaturated fatty acids	0.0363416	0.000758057	5	[ELOVL5, FADS1, FADS2, HSD17B12, SCD]	[]
WP:2380	Brain-Derived Neurotrophic Factor (BDNF) signaling pathway											0.0271341	4.37995e-05	18	[CASP3, DPYSL2, FYN, PDPK1, RELA, RPS6KA3, SH2B1, STAT3]	[AKT1, EEF2, JUN, MAPK10, MAPT, MTOR, NCK1, NTRK2, RACK1, SQSTM1]
R-HSA:901042	Calnexin/calreticulin cycle	0.0347755	0.00474445	5	[AMFR, SEL1L, SYVN1]	[CANX, OS9]
WP:4191	Caloric restriction and aging	0.0336095	0.000558544	3	[ELOVL5, FADS1, FADS2]	[]
R-HSA:72737	Cap-dependent Translation Initiation	0.035369	0.000101903	12	[EIF4A1, EIF4G1, RPS2, RPS4X]	[EIF4B, EIF5, RPL23A, RPL6, RPL8, RPS25, RPS27L, RPS3]
R-HSA:8856825	Cargo recognition for clathrin-mediated endocytosis						0.00468863	0.000108579	15	[]	[AGFG1, AP2A1, CD3D, COPS5, COPS6, DAB2, EPS15L1, HGS, ITSN2, LDLR, M6PR, NECAP1, SH3GL1, UBB, VAMP8]	0.039179	0.00622126	14	[AAK1, COPS7B, COPS8, GPS1, LDLR]	[AGFG1, COPS6, DAB2, EPS15L1, HGS, ITSN2, M6PR, NECAP1, VAMP8]
R-HSA:264870	Caspase-mediated cleavage of cytoskeletal proteins											0.0113693	0.00123922	5	[CASP3, CASP8]	[GSN, MAPT, VIM]
R-HSA:446353	Cell-extracellular matrix interactions											0.0333116	0.0056165	5	[ACTG1, FBLIM1, FLNA, LIMS1, PXN]	[]
R-HSA:3371556	Cellular response to heat stress											0.00312653	7.82156e-07	16	[AAAS, HSPA4, HSPH1, NUP160, NUP214, NUP54, NUP98, RPTOR, SEC13]	[CREBBP, DNAJB1, EEF1A1, HSP90AA1, HSPA14, MTOR, ST13]
R-HSA:8953897	Cellular responses to external stimuli											0.0117244	7.82156e-07	50	[AAAS, ATG4C, DCTN4, EP400, EPAS1, HSPA4, HSPH1, MDM4, NUP160, NUP214, NUP54, NUP98, P4HB, PHC2, PIK3C3, RELA, RPS6KA3, RPTOR, SEC13, SOD2, SP1, STAT3, TINF2, TUBA1A, TUBA1B, TUBB6]	[ANAPC5, ATG13, CHMP2B, CHMP3, COMMD3-BMI1, CREBBP, DNAJB1, EEF1A1, ETS2, GPX3, HSP90AA1, HSPA14, JUN, MAPK10, MTOR, PRKAG2, PSMA1, PSMD1, RRAGB, RRAGD, SCMH1, ST13, TSC1, UVRAG]
R-HSA:2262752	Cellular responses to stress											0.0391586	7.82156e-07	40	[AAAS, DCTN4, EP400, EPAS1, HSPA4, HSPH1, MDM4, NUP160, NUP214, NUP54, NUP98, P4HB, PHC2, RELA, RPS6KA3, RPTOR, SEC13, SOD2, SP1, STAT3, TINF2, TUBA1A, TUBA1B, TUBB6]	[ANAPC5, COMMD3-BMI1, CREBBP, DNAJB1, EEF1A1, ETS2, GPX3, HSP90AA1, HSPA14, JUN, MAPK10, MTOR, PSMA1, PSMD1, SCMH1, ST13]
WP:197	Cholesterol Biosynthesis Pathway	0.035763	0.000101102	4	[FDFT1, FDPS, IDI1, MSMO1]	[]	0.0454304	0.00511548	4	[DHCR7, MSMO1, MVD]	[FDFT1]
R-HSA:3247509	Chromatin modifying enzymes						0.00428565	0.000643422	28	[ATF7IP, BRPF1, EP400, GATAD2A, KDM4C, NSD1, RPS2, SETD1A, SMARCA2, SMARCA4, SUV39H2, WDR77]	[ARID4B, CHD3, DNMT3A, ELP5, ENY2, GATAD2B, KANSL1, KDM5C, MCRS1, MTA2, NCOR2, NFKB1, PBRM1, PHF21A, SMARCB1, UTY]	0.0208303	0.00267035	30	[CHD3, ELP1, EP400, HDAC3, ING3, KANSL1, KDM5B, KMT2C, MBD3, NSD2, RELA, SETDB1, TRRAP, USP22, WDR77]	[ARID4B, CREBBP, DNMT3A, ENY2, GATAD2B, MCRS1, MORF4L1, MTA2, NCOR2, PBRM1, PHF21A, SAP18, SMARCB1, SMYD2, UTY]
R-HSA:4839726	Chromatin organization						0.00428565	0.000643422	28	[ATF7IP, BRPF1, EP400, GATAD2A, KDM4C, NSD1, RPS2, SETD1A, SMARCA2, SMARCA4, SUV39H2, WDR77]	[ARID4B, CHD3, DNMT3A, ELP5, ENY2, GATAD2B, KANSL1, KDM5C, MCRS1, MTA2, NCOR2, NFKB1, PBRM1, PHF21A, SMARCB1, UTY]	0.0208303	0.00267035	30	[CHD3, ELP1, EP400, HDAC3, ING3, KANSL1, KDM5B, KMT2C, MBD3, NSD2, RELA, SETDB1, TRRAP, USP22, WDR77]	[ARID4B, CREBBP, DNMT3A, ENY2, GATAD2B, MCRS1, MORF4L1, MTA2, NCOR2, PBRM1, PHF21A, SAP18, SMARCB1, SMYD2, UTY]
R-HSA:421837	Clathrin derived vesicle budding						0.0119832	0.00134932	11	[NAPA, OCRL, PUM1]	[CLINT1, GNS, HGS, M6PR, NECAP1, SNX5, TPD52, VAMP8]
R-HSA:8856828	Clathrin-mediated endocytosis						0.0220036	0.000108579	16	[OCRL]	[AGFG1, AP2A1, CD3D, COPS5, COPS6, DAB2, EPS15L1, HGS, ITSN2, LDLR, M6PR, NECAP1, SH3GL1, UBB, VAMP8]	0.0359376	0.00622126	18	[AAK1, ACTG1, COPS7B, COPS8, GPS1, LDLR]	[AGFG1, COPS6, DAB2, EPS15L1, FNBP1, HGS, ITSN2, M6PR, NECAP1, SNX9, TRIP10, VAMP8]
R-HSA:109688	Cleavage of Growing Transcript in the Termination Region						0.0413348	9.42507e-05	9	[SRSF2, SRSF4]	[CASC3, CPSF7, DDX39A, FYTTD1, PAPOLA, SRSF11, SRSF6]
R-HSA:110329	Cleavage of the damaged pyrimidine						0.0473143	0.00490701	3	[NEIL2, TDG, UNG]	[]
R-HSA:1474290	Collagen formation											0.0423555	0.00243168	12	[COL1A1, COL1A2, COL8A1, DST, LAMB3, P3H2, P4HA1, P4HB, PXDN]	[CRTAP, P3H1, PLOD3]
WP:3286	Copper homeostasis											0.0117327	4.37995e-05	11	[BACE1, CASP3, FOXO1, SLC31A1, SP1]	[ADAM10, AKT1, ATP7B, JUN, MAPT, SLC11A2]
KEGG:00270	Cysteine and methionine metabolism	0.0173461	0.00139551	8	[KYAT3, MTR]	[ADI1, BCAT1, DNMT3A, GCLM, KYAT1, LDHB]
R-HSA:1280215	Cytokine Signaling in Immune system											0.0174707	0.0017843	62	[AAAS, ANXA2, CASP3, CD36, COL1A2, CSF1R, EIF4G3, FLNA, FN1, FOXO1, FYN, HLA-E, IFI35, IL18R1, IL1R1, IL4R, IP6K2, MCL1, MYD88, NUP160, NUP214, NUP54, NUP98, P4HB, PRLR, PTPN18, PTPN2, RELA, RPS6KA3, SEC13, SH2B1, SOD2, SP100, STAT3, TNFRSF12A, TNFRSF1A, USP18]	[AKT1, EIF4G1, F13A1, HSP90AA1, HSP90B1, ITGAX, ITGB2, JUN, LIFR, MAPK10, MX2, PSMA1, PSMD1, PTPN12, RORA, SAA1, SMAD3, SQSTM1, TALDO1, TNFRSF14, TNIP2, TRIM35, UBE2M, VIM, YWHAZ]
WP:477	Cytoplasmic Ribosomal Proteins	0.0362409	0.000101903	10	[MRPL19, RPS2, RPS4X, RPS6KA3]	[RPL23A, RPL6, RPL8, RPS25, RPS3, RPS6KB2]
R-HSA:429947	Deadenylation of mRNA	0.0336009	0.000101903	5	[EIF4A1, EIF4G1]	[CNOT1, EIF4B, TUT7]	0.0459656	0.00059008	5	[TNKS1BP1]	[CNOT1, CNOT2, EIF4G1, PAN2]
R-HSA:429914	Deadenylation-dependent mRNA decay	0.0308716	0.000101903	8	[EIF4A1, EIF4G1, LSM5, PATL1]	[CNOT1, EIF4B, TTC37, TUT7]
R-HSA:73887	Death Receptor Signalling											0.0109324	0.00122883	20	[ARHGEF40, CASP3, CASP8, CFLAR, HDAC3, MADD, MYD88, RELA, TIAM2, TNFRSF1A]	[ARHGEF1, PRDM4, PSEN2, RACK1, RTN4, SQSTM1, TAX1BP1, TNFRSF10D, TRIO, USP4]
R-HSA:73928	Depyrimidination						0.0473143	0.00490701	3	[NEIL2, TDG, UNG]	[]
R-HSA:1643685	Disease	0.016071	0.00101587	71	[ACACA, CCNC, FGFR1, GFPT1, GTF2F1, LFNG, MTR, MVB12A, NCOR2, NUP98, PGM1, PHB, POLR2A, PSMA3, PSME4, RPS2, RPS4X, SEL1L, SLC35A3, SYVN1, VCAN, ZMYM2]	[ADAM10, ADAMTS5, ADAMTS9, AKT1, ALG8, AP2A1, BRAP, CAMK2D, CANX, CDK7, CHMP3, CPSF6, CREBBP, CUX1, DPAGT1, EEF2, FRS2, FXR1, FYN, FZD8, GNS, HES1, IPO5, JAG1, LMNA, MDM2, MTOR, OS9, PDGFRB, PSEN2, PSIP1, PSMD1, RANGAP1, RPL23A, RPL6, RPL8, RPS25, RPS27L, RPS3, RPS6KB2, SH3GL1, SLC11A2, SMAD2, SMAD3, STAT3, TALDO1, TCEA1, THBS2, VPS4B]
R-HSA:5663202	Diseases of signal transduction	0.0011284	0.00101587	35	[CCNC, FGFR1, GTF2F1, NCOR2, PHB, POLR2A, PSMA3, PSME4, SEL1L, SYVN1, ZMYM2]	[ADAM10, AKT1, BRAP, CAMK2D, CPSF6, CREBBP, CUX1, FRS2, FXR1, FYN, FZD8, HES1, JAG1, LMNA, MDM2, MTOR, OS9, PDGFRB, PSEN2, PSMD1, RPS6KB2, SMAD2, SMAD3, STAT3]						0.0428855	0.00712113	36	[ACTG1, AGTRAP, AKAP9, CNTRL, DAB2IP, ERLIN2, FAM114A2, FGF1, FN1, FOXO1, FXR1, FYN, HDAC3, HDAC4, HDAC7, OS9, PDPK1, RASA3, STAT3, SYVN1, TLN1, TRIM24, VCL, ZMYM2]	[ADAM10, AKT1, CREBBP, CUX1, HSP90AA1, MTOR, NCOR2, PSEN2, PSMA1, PSMD1, RPS6KB2, SMAD3]
R-HSA:5696394	DNA Damage Recognition in GG-NER						0.0234819	0.00304068	7	[CUL4A]	[COPS5, COPS6, DDB1, INO80, MCRS1, UBB]	0.0108256	0.00113781	9	[COPS7B, COPS8, CUL4B, GPS1, INO80, RAD23A]	[COPS6, DDB1, MCRS1]
WP:437	EGF/EGFR Signaling Pathway											0.0363738	0.00610345	19	[FOXO1, PDPK1, PXDN, RPS6KA3, SP1, STAT3]	[AKT1, ARHGEF1, ATXN2, EPS15L1, EPS8, FOSB, HGS, IQSEC1, JUN, MEF2D, MTOR, NCK1, PTPN12]
KEGG:04144	Endocytosis	0.0182062	0.00134264	22	[CYTH1, MVB12A, PSD3, PSD4, RAB11FIP5]	[AP2A1, ASAP1, ASAP2, CHMP3, EPS15L1, HLA-E, LDLR, MDM2, PARD3, RAB7A, SH3GL1, SMAD2, SMAD3, SNX5, USP8, VPS4B, WASHC5]	0.0466804	0.00475564	21	[ACAP3, ASAP2, HSPA2, PSD4, VPS45]	[AP2A1, ASAP1, CHMP3, DAB2, EPS15L1, HGS, HLA-E, IQSEC2, LDLR, MDM2, PIP5K1A, SH3GL1, SMAD3, SNX5, UBB, VPS4B]
R-HSA:380972	Energy dependent regulation of mTOR by LKB1-AMPK											0.0426303	0.00125216	6	[RPTOR]	[MTOR, PRKAG2, RRAGB, RRAGD, TSC1]
R-HSA:156842	Eukaryotic Translation Elongation	0.0384965	0.000101903	10	[RPS2, RPS4X]	[EEF1D, EEF2, RPL23A, RPL6, RPL8, RPS25, RPS27L, RPS3]
R-HSA:72613	Eukaryotic Translation Initiation	0.035369	0.000101903	12	[EIF4A1, EIF4G1, RPS2, RPS4X]	[EIF4B, EIF5, RPL23A, RPL6, RPL8, RPS25, RPS27L, RPS3]
R-HSA:1474244	Extracellular matrix organization											0.0198308	0.00243168	32	[ADAM8, CASP3, COL1A1, COL1A2, COL8A1, DST, FBN1, FN1, FURIN, ITGA2, LAMB3, P3H2, P4HA1, P4HB, PXDN, SH3PXD2A, TGFB3, TNC]	[ADAM10, BMP7, CRTAP, DDR2, DMD, EFEMP1, ITGAX, ITGB2, LAMA4, LAMB1, NTN4, P3H1, PLOD3, PTPRS]
R-HSA:75105	Fatty acyl-CoA biosynthesis	0.0168236	0.000758057	7	[ACACA, ACSL3, ELOVL5, HSD17B12, SCD, SLC27A3]	[PPT2]
R-HSA:1839124	FGFR1 mutant receptor activation						0.0322929	0.0036362	6	[CNTRL, ZMYM2]	[CUX1, GAB2, LRRFIP1, STAT3]	0.0254235	0.00691306	7	[CNTRL, ERLIN2, FGF1, STAT3, TRIM24, ZMYM2]	[CUX1]
KEGG:04510	Focal adhesion											0.0365538	0.000351868	22	[ACTG1, COL1A1, COL1A2, FLNA, FN1, FYN, ITGA2, LAMB3, MYL12A, PDPK1, PPP1R12C, PXN, TLN1, TNC, VCL]	[AKT1, ARHGAP5, JUN, LAMA4, LAMB1, MAPK10, ROCK2]
WP:306	Focal Adhesion											0.0423234	0.000351868	22	[ACTG1, COL1A1, COL1A2, FLNA, FN1, FYN, ITGA2, LAMB3, MYL12A, PDPK1, PPP1R12C, PXN, TLN1, TNC, VCL]	[AKT1, ARHGAP5, JUN, LAMA4, LAMB1, MAPK10, ROCK2]
WP:2533	Glycerophospholipid Biosynthetic Pathway						0.029559	0.00345637	5	[CHKB, GNPAT]	[GPD1, LPIN2, PIP5K1A]
R-HSA:432722	Golgi Associated Vesicle Biogenesis						0.0438829	0.00134932	8	[NAPA, OCRL, PUM1]	[CLINT1, NECAP1, SNX5, TPD52, VAMP8]
R-HSA:430116	GP1b-IX-V activation signalling											0.0376904	0.00641897	4	[COL1A1, COL1A2, FLNA]	[YWHAZ]
R-HSA:72706	GTP hydrolysis and joining of the 60S ribosomal subunit	0.0334189	0.000101903	12	[EIF4A1, EIF4G1, RPS2, RPS4X]	[EIF4B, EIF5, RPL23A, RPL6, RPL8, RPS25, RPS27L, RPS3]
WP:3414	Initiation of transcription and translation elongation at the HIV-1 LTR											0.0396618	0.00644928	7	[HDAC3, HDAC4, HDAC7, HEXIM1, RELA, SP1]	[CREBBP]
KEGG:04931	Insulin resistance											0.0421391	4.37995e-05	14	[CD36, FOXO1, PDPK1, RELA, RPS6KA3, SLC27A3, STAT3, TNFRSF1A]	[AKT1, CRTC2, MAPK10, MTOR, PRKAG2, RPS6KB2]
WP:1984	Integrated Breast Cancer Pathway						0.00838841	0.000661407	18	[BAD, CSNK1D, ERAL1, MSH6, NAB1, NCOA3, SMARCA4]	[BACH1, BARD1, BMPR2, GRN, MDM2, MMP1, MTOR, NFKB1, PPP4R3B, TSC1, ZMIZ1]
WP:1971	Integrated Cancer Pathway						0.046474	0.000661407	7	[BAD, MSH6]	[BACH1, BARD1, MDM2, MMP1, SMAD3]
WP:185	Integrin-mediated Cell Adhesion											0.038898	0.000351868	14	[FYN, ITGA2, PDPK1, PXN, SORBS1, TLN1, TNS1, VCL]	[AKT1, ITGAX, ITGB2, MAPK10, MAPK12, ROCK2]
R-HSA:177243	Interactions of Rev with host cellular proteins											0.0396618	7.82156e-07	7	[AAAS, NUP160, NUP214, NUP54, NUP98, SEC13]	[RANGAP1]
WP:585	Interferon type I signaling pathways	0.0489834	0.00722468	7	[EIF4A1, RPS6KA5, STAT2]	[EIF4B, FYN, MTOR, STAT3]
R-HSA:9008059	Interleukin-37 signaling											0.0199967	0.00245203	6	[IL18R1, PTPN18, PTPN2, STAT3]	[PTPN12, SMAD3]
R-HSA:6785807	Interleukin-4 and Interleukin-13 signaling											0.0134095	0.0017843	16	[CD36, COL1A2, FN1, FOXO1, IL4R, MCL1, STAT3]	[AKT1, F13A1, HSP90AA1, HSP90B1, ITGAX, ITGB2, RORA, SAA1, VIM]
R-HSA:9006925	Intracellular signaling by second messengers											0.0418655	0.00671318	30	[AHCYL1, CHD3, FGF1, FOXO1, FYN, HDAC3, HDAC7, MBD3, MYD88, PDPK1, PHC2, PRKAR1B, RPTOR]	[ADCY6, AKT1, COMMD3-BMI1, GATAD2B, ITPR3, JUN, MTA2, MTOR, PIP5K1A, PSMA1, PSMD1, RNF146, RPS6KB2, RRAGB, RRAGD, SCMH1, USP13]
R-HSA:1169408	ISG15 antiviral mechanism						0.0259	0.00509866	10	[EIF4G3, IRF3, NUP133, NUP98]	[EIF4G1, FLNB, MX2, NUP107, PIN1, UBB]
R-HSA:156827	L13a-mediated translational silencing of Ceruloplasmin expression	0.0445061	0.000101903	11	[EIF4A1, EIF4G1, RPS2, RPS4X]	[EIF4B, RPL23A, RPL6, RPL8, RPS25, RPS27L, RPS3]
R-HSA:3000157	Laminin interactions	0.0232917	0.00220844	6	[COL4A2, ITGA3, LAMA2, LAMB3, NID1]	[LAMB2]
R-HSA:2046105	Linoleic acid (LA) metabolism	0.0336095	0.000758057	3	[]	[AKT1, MTOR, NAMPT]
KEGG:04142	Lysosome						0.0435049	0.00462652	13	[CTSA, LITAF, MAN2B1]	[ATP6V0C, CD63, ENTPD4, GGA3, GLA, GNS, M6PR, MANBA, PPT2, SLC11A2]
R-HSA:1632852	Macroautophagy											0.0139982	0.00125216	12	[ATG4C, PIK3C3, RPTOR]	[ATG13, CHMP2B, CHMP3, MTOR, PRKAG2, RRAGB, RRAGD, TSC1, UVRAG]
R-HSA:199991	Membrane Trafficking	0.0177662	0.00137612	44	[BLOC1S1, CYTH1, DENND1A, GALNT2, MCFD2, MVB12A, MYH9, PICALM, SEC24C, TRIP11, TUBB6, YIPF6]	[AGFG1, AKT1, AP2A1, CD55, CHMP3, CLINT1, CUX1, DENND2A, DYNC1H1, EPS15L1, FNBP1, GGA3, GJC1, GNS, ITSN2, KLC2, LDLR, M6PR, MADD, NAPG, NECAP1, PPP6C, RAB3GAP1, RAB7A, RALGAPB, SCFD1, SEC31A, SH3GL1, SNX5, TRAPPC8, TSC1, VPS4B]	0.00257407	0.000108579	53	[COPZ1, CSNK1D, NAPA, OCRL, PUM1, SBF1, SEC16A, SPTBN1, TBC1D16, TUBB2B, TUBB6, VPS45]	[AGFG1, ANK2, AP2A1, CD3D, CHMP3, CLINT1, COPS5, COPS6, CUX1, DAB2, DENND2A, EPS15L1, GGA3, GJC1, GNS, HGS, ITSN2, KLC2, LDLR, M6PR, NAPG, NECAP1, PLA2G6, PPP6C, RAB30, RAB3GAP1, RALGAPB, SBF2, SCFD1, SEC31A, SERPINA1, SH3GL1, SNX5, TBC1D14, TBC1D2, TPD52, TSC1, UBB, VAMP8, VPS4B, YWHAZ]	0.000263286	6.79621e-07	67	[AAK1, ACTG1, AGPAT3, ANKRD27, ARFGAP2, COPS7B, COPS8, CYTH1, DCTN4, DENND5B, GGA1, GOLGB1, GORASP1, GPS1, KIF1A, KIF1B, LDLR, MADD, SBF1, SCOC, SEC13, ST5, TBC1D1, TBC1D20, TRAPPC8, TUBA1A, TUBA1B, TUBB6, YIPF6]	[AGFG1, AKT1, ANK2, CHMP2B, CHMP3, COPG2, COPS6, CUX1, DAB2, DENND2A, EPS15L1, FNBP1, GGA3, GJC1, GNS, HGS, HPS1, HPS4, ITSN2, M6PR, NAPG, NECAP1, PLA2G6, PPP6C, PRKAG2, RAB30, RAB3GAP1, SCFD1, SEC31A, SNX5, SNX9, TBC1D15, TBC1D2, TRIP10, TSC1, VAMP8, VPS4B, YWHAZ]
R-HSA:8874081	MET activates PTK2 signaling											0.0220523	0.000351868	7	[COL1A1, COL1A2, FN1, ITGA2, LAMB3]	[LAMA4, LAMB1]
R-HSA:392499	Metabolism of proteins						0.022367	0.00265846	122	[APC, COPZ1, CSNK1D, CTSA, CUL4A, DCAF6, DERL2, ERAL1, FBXW2, GNB2, GNE, GPC3, KTN1, MBD5, MRPS30, MVD, NAPA, NSMCE4A, NUP133, NUP98, PIGN, RARA, RPS16, RPS2, SEC16A, SLC30A7, SPTBN1, SUMF2, TDG, TNC, TRAF3, TUBB2B, TUBB6, VCAN, YIF1A]	[ACADVL, ADAM10, ALG8, ANK2, ANPEP, APEH, ASXL1, B4GALT6, BABAM2, BARD1, CANX, CHD3, COPS5, COPS6, CREBRF, DDB1, DNMT3A, DPAGT1, EEF2, EIF3G, EIF4G1, FBXL20, FBXO9, FSTL3, GAS6, GGA3, GNB1, HGS, HSP90B1, IL33, INO80, KLHL5, LMNA, MCRS1, MDM2, MGAT5, MMP1, MPI, MRPL37, MRPS5, NAPG, NCOR2, NICN1, NOP58, NR4A2, NUB1, NUP107, OS9, OTUD3, PIGG, PNPLA2, PPA2, PPARA, PPP6C, PSMD2, RAB29, RAB30, RAB34, R…	1.50103e-05	9.20294e-07	176	[AAAS, ADAMTS12, ADORA2B, AP3M1, APLP2, ARFGAP2, ASXL1, BACE1, BRCC3, CCT5, CHD3, CHRDL1, COPS7B, COPS8, CPM, CUL4B, DCAF8, DCTN4, DDX11, EEF1D, EEF2KMT, EIF3F, EPAS1, ERAL1, FBN1, FN1, FURIN, GANAB, GGA1, GOLGB1, GORASP1, GPS1, HDAC3, HDAC4, HDAC7, HLTF, IARS, IDE, INO80, JOSD2, KLHL2, LY6E, MARS, MDM4, METTL22, MRPL28, MRPS18A, MTRF1L, MVD, NFYC, NUP160, NUP214, NUP54, NUP98, OS9, P4HB, PHC2, P…	[ACADVL, ADAM10, ALG8, ANK2, ANPEP, APEH, B4GALT6, CES1, COMMD3-BMI1, COPG2, COPS6, CREBBP, DDB1, DNMT3A, DPAGT1, EEF1A1, EEF2, EIF3G, EIF4G1, EIF5B, FAM20C, FBXL12, FBXL20, FBXL7, FBXO32, FBXO9, FSTL3, GGA3, GNB1, GSN, HGS, HSP90B1, KIF13A, KLHL5, LAMB1, LMCD1, MBD5, MCRS1, MGAT1, MGAT5, MPI, MRPL37, MRPL44, MRPS30, MRPS5, NAPG, NCOR2, NICN1, NOP58, NUB1, PIGG, PPP6C, PSMA1, PSMD1, RAB29, RAB30,…
R-HSA:8953854	Metabolism of RNA	0.0197332	0.00125441	47	[DDX39A, EIF4A1, EIF4G1, FUS, GTF2F1, LSM5, NUP98, PATL1, POLR2A, PSMA3, PSME4, RPS2, RPS4X, SF3A2, SF3B2, SMG7, TFB1M, THOC5]	[AKT1, CASC3, CDK7, CNOT1, CPSF7, DHX9, EIF4B, FYTTD1, HNRNPC, HNRNPL, NAT10, NOP58, NSUN2, NXF1, PAPOLA, PSMD1, RBMX, RPL23A, RPL6, RPL8, RPS25, RPS27L, RPS3, SRSF11, TRA2B, TTC37, TUT7, UTP18, WDR46]	0.00295617	9.42507e-05	56	[CSNK1D, DKC1, GTF2F1, GTPBP3, METTL1, NCL, NUP133, NUP98, RIOK1, RPS16, RPS2, SF3B2, SF3B3, SMG5, SRSF2, SRSF4, TNKS1BP1, TRIT1, WDR4, WDR77]	[CASC3, CNOT1, CNOT2, CPSF7, DDX39A, DHX9, EIF4G1, FYTTD1, HNRNPH1, HNRNPL, METTL3, MTO1, NOP58, NSUN2, NUP107, NXF1, PAN2, PAPOLA, PCBP2, PPIH, PRCC, PSMD2, RBMX, RPL23A, RPL6, RPS3, RPS4Y1, SRRT, SRSF11, SRSF6, TRA2B, TTC37, UBB, UTP18, WDR46, YWHAZ]
R-HSA:196849	Metabolism of water-soluble vitamins and cofactors	0.038703	0.00668018	12	[ACACA, MTHFD2, MTR, NADK, NT5E, PARP14, SHMT1, SLC2A3]	[ABCC1, MTHFD1L, NAMPT, SHMT2]
KEGG:04137	Mitophagy											0.0387244	0.00629169	10	[NBR1, RELA, SP1]	[CALCOCO2, JUN, MAPK10, MFN1, SQSTM1, TAX1BP1, TBC1D15]
R-HSA:72187	mRNA 3'-end processing						0.0214481	9.42507e-05	9	[SRSF2, SRSF4]	[CASC3, CPSF7, DDX39A, FYTTD1, PAPOLA, SRSF11, SRSF6]	0.0425233	7.82156e-07	9	[]	[CASC3, CPSF7, DDX39A, PABPN1, PAPOLA, POLDIP3, SLU7, SRSF11, SRSF6]
WP:411	mRNA Processing	0.0332132	0.00125441	13	[FUS, POLR2A, SF3A2, SF3B2]	[DHX9, HNRNPC, HNRNPL, NXF1, PAPOLA, PRPF4B, RBM39, RBMX, TRA2B]	0.00307092	9.42507e-05	18	[CLASRP, NONO, SF3B2, SF3B3, SRSF2, SRSF4]	[DHX9, HNRNPH1, HNRNPL, METTL3, NXF1, PAPOLA, PCBP2, PRPF4B, RBM39, RBMX, SRSF6, TRA2B]
R-HSA:72172	mRNA Splicing						0.0227824	9.42507e-05	19	[GTF2F1, SF3B2, SF3B3, SRSF2, SRSF4]	[CASC3, CPSF7, DHX9, HNRNPH1, HNRNPL, PAPOLA, PCBP2, PPIH, PRCC, RBMX, SRRT, SRSF11, SRSF6, TRA2B]
R-HSA:72163	mRNA Splicing - Major Pathway						0.0203712	9.42507e-05	19	[GTF2F1, SF3B2, SF3B3, SRSF2, SRSF4]	[CASC3, CPSF7, DHX9, HNRNPH1, HNRNPL, PAPOLA, PCBP2, PPIH, PRCC, RBMX, SRRT, SRSF11, SRSF6, TRA2B]
R-HSA:165159	mTOR signalling	0.0415601	0.000558544	6	[EIF4G1, STRADB]	[AKT1, EIF4B, MTOR, TSC1]						0.0263367	0.00125216	8	[RPTOR]	[AKT1, EIF4G1, MTOR, PRKAG2, RRAGB, RRAGD, TSC1]
WP:2643	Nanoparticle-mediated activation of receptor signaling											0.0426303	4.37995e-05	6	[COL1A1, FN1, PXN, TLN1]	[MAPK10, MAPK12]
R-HSA:936440	Negative regulators of DDX58/IFIH1 signaling						0.0445833	0.00487245	6	[IRF3, TRAF3]	[PCBP2, PIN1, TAX1BP1, UBB]
R-HSA:373752	Netrin-1 signaling											0.0492629	0.00812369	8	[FYN, RGMA, ROBO1]	[MAPK12, NCK1, NTN4, SIAH2, TRIO]
R-HSA:3000171	Non-integrin membrane-ECM interactions											0.0131254	0.00243168	11	[COL1A1, COL1A2, FN1, ITGA2, LAMB3, TNC]	[DDR2, DMD, LAMA4, LAMB1, NTN4]
WP:404	Nucleotide Metabolism	0.0192575	0.00177521	5	[MTHFD2, RRM2B]	[IMPDH1, POLG, RRM1]
WP:241	One Carbon Metabolism	0.0264196	0.00668018	6	[MTHFD2, MTR, SHMT1]	[DNMT3A, MTHFD1L, SHMT2]
KEGG:00670	One carbon pool by folate	0.0218928	0.00668018	5	[MTHFD2, MTR, SHMT1]	[MTHFD1L, SHMT2]
WP:4018	Pathways in clear cell renal cell carcinoma	0.000154394	1.1386e-05	16	[ACACA, PGM1, PLOD2, SHMT1]	[AKT1, CREBBP, ENO1, GRB10, LDHB, MTOR, PBRM1, PDGFRB, PFKM, SHMT2, STAT3, TSC1]	0.0148398	0.00167097	12	[LDHA, MDH1, PFKL]	[KDM5C, LDHB, MTOR, PBRM1, PDGFRB, PFKM, SHMT2, STAT3, TSC1]	0.038949	0.00125216	12	[PKM, RPTOR, SHMT2, STAT3, TGFB3]	[AKT1, CREBBP, LDHB, MTOR, PBRM1, SQSTM1, TSC1]
KEGG:04611	Platelet activation											0.0433406	0.000351868	15	[ACTG1, COL1A1, COL1A2, FYN, ITGA2, MYL12A, PTGS1, TLN1]	[ADCY6, AKT1, ARHGEF1, ITPR3, MAPK12, ROCK2, VAMP8]
R-HSA:114608	Platelet degranulation											0.036983	0.00825064	16	[APLP2, CD36, FLNA, FN1, LGALS3BP, SYTL4, TGFB3, TLN1, VCL]	[CD63, CDC37L1, F13A1, LHFPL2, OLA1, TMSB4X, TMX3]
R-HSA:597592	Post-translational protein modification						0.00544431	0.00265846	96	[APC, COPZ1, CSNK1D, CTSA, CUL4A, DCAF6, DERL2, FBXW2, GNE, GPC3, KTN1, MBD5, MVD, NAPA, NSMCE4A, NUP133, NUP98, PIGN, RARA, RPS2, SEC16A, SPTBN1, SUMF2, TDG, TNC, TRAF3, TUBB2B, TUBB6, VCAN]	[ADAM10, ALG8, ANK2, ASXL1, B4GALT6, BABAM2, BARD1, CANX, CHD3, COPS5, COPS6, DDB1, DNMT3A, DPAGT1, EEF2, FBXL20, FBXO9, FSTL3, GAS6, HGS, HSP90B1, IL33, INO80, KLHL5, MCRS1, MDM2, MGAT5, MPI, NAPG, NCOR2, NICN1, NOP58, NR4A2, NUB1, NUP107, OS9, OTUD3, PIGG, PNPLA2, PPARA, PPP6C, PSMD2, RAB29, RAB30, RAB34, RANGAP1, RNF152, RORA, RTF1, SCFD1, SCMH1, SEC31A, SERPINA1, SMAD3, SP3, STAG2, TNIP1, TNI…	1.93778e-05	9.20294e-07	131	[AAAS, ADAMTS12, APLP2, ARFGAP2, ASXL1, BRCC3, CHD3, CHRDL1, COPS7B, COPS8, CPM, CUL4B, DCAF8, DCTN4, EEF2KMT, EPAS1, FBN1, FN1, FURIN, GANAB, GOLGB1, GORASP1, GPS1, HDAC4, HDAC7, HLTF, IDE, INO80, JOSD2, KLHL2, LY6E, MDM4, METTL22, MVD, NUP160, NUP214, NUP54, NUP98, OS9, P4HB, PHC2, PIGH, PIGW, POFUT2, PRKDC, RAD23A, RELA, SEC13, SHPRH, SIN3A, SP100, ST3GAL1, ST6GALNAC4, SYVN1, TBC1D20, THRA, TH…	[ADAM10, ALG8, ANK2, B4GALT6, COMMD3-BMI1, COPG2, COPS6, CREBBP, DDB1, DNMT3A, DPAGT1, EEF1A1, EEF2, FAM20C, FBXL12, FBXL20, FBXL7, FBXO32, FBXO9, FSTL3, HGS, HSP90B1, KLHL5, LAMB1, MBD5, MCRS1, MGAT1, MGAT5, MPI, NAPG, NCOR2, NICN1, NOP58, NUB1, PIGG, PPP6C, PSMA1, PSMD1, RAB29, RAB30, RAB34, RAB40B, RANGAP1, RNF146, RORA, RTF1, SCFD1, SCMH1, SEC31A, SIAH2, SMAD3, STAG2, STC2, TNIP1, TNIP2, UBE2…
R-HSA:1912420	Pre-NOTCH Processing in Golgi	0.0419776	0.0063321	4	[ZMYM2]	[CPSF6, CUX1, STAT3]
WP:2572	Primary Focal Segmental Glomerulosclerosis FSGS	0.0342992	0.00439324	9	[INF2, ITGA3, MME, MYH9]	[AKT1, FAT1, FYN, JAG1, LAMB2]
R-HSA:72203	Processing of Capped Intron-Containing Pre-mRNA	0.0346541	0.00125441	20	[DDX39A, FUS, GTF2F1, LSM5, NUP98, POLR2A, SF3A2, SF3B2, THOC5]	[CASC3, CPSF7, DHX9, FYTTD1, HNRNPC, HNRNPL, NXF1, PAPOLA, RBMX, SRSF11, TRA2B]	0.00446647	9.42507e-05	26	[GTF2F1, NUP133, NUP98, SF3B2, SF3B3, SRSF2, SRSF4]	[CASC3, CPSF7, DDX39A, DHX9, FYTTD1, HNRNPH1, HNRNPL, METTL3, NUP107, NXF1, PAPOLA, PCBP2, PPIH, PRCC, RBMX, SRRT, SRSF11, SRSF6, TRA2B]	0.0231664	7.82156e-07	27	[AAAS, DDX23, HNRNPM, NUP160, NUP214, NUP54, NUP98, PPWD1, SEC13]	[CASC3, CPSF7, DDX39A, DHX9, HNRNPL, METTL3, NXF1, PABPN1, PAPOLA, POLDIP3, PPIH, PRCC, RBMX, SLU7, SRRT, SRSF11, SRSF6, TRA2B]
WP:2037	Prolactin Signaling Pathway											0.038831	4.37995e-05	11	[CASP3, FLNA, FYN, PRLR, PXN, RELA, STAT3]	[AKT1, JUN, MTOR, YWHAZ]
R-HSA:6807070	PTEN Regulation											0.0164129	0.00671318	19	[CHD3, HDAC3, HDAC7, MBD3, PHC2, RPTOR]	[AKT1, COMMD3-BMI1, GATAD2B, JUN, MTA2, MTOR, PSMA1, PSMD1, RNF146, RRAGB, RRAGD, SCMH1, USP13]
KEGG:00230	Purine metabolism	0.0328471	0.00413224	13	[ENTPD4, GMPR2, NT5E, PFAS, PGM1, RRM2B]	[ADCY6, AMPD2, IMPDH1, IMPDH2, NME7, PDE4B, RRM1]
R-HSA:71406	Pyruvate metabolism and Citric Acid (TCA) cycle											0.0384758	0.00606595	9	[D2HGDH, DLAT, OGDH, PDHX]	[FAHD1, LDHB, PDK4, PDPR, SUCLG1]
R-HSA:9007101	Rab regulation of trafficking											0.0227091	0.00298353	17	[ANKRD27, DENND5B, GGA1, MADD, SBF1, ST5, TBC1D20, TRAPPC8]	[AKT1, DENND2A, GGA3, HPS1, HPS4, RAB3GAP1, TBC1D15, TBC1D2, TSC1]
WP:3303	RAC1/PAK1/p38/MMP2 Pathway											0.0438897	4.37995e-05	10	[FN1, FOXO1, PXN, RELA, STAT3]	[AKT1, MAPK12, NCK1, TNIP1, TNIP2]
R-HSA:110328	Recognition and association of DNA glycosylase with site containing an affected pyrimidine						0.0473143	0.00490701	3	[NEIL2, TDG, UNG]	[]
R-HSA:1655829	Regulation of cholesterol biosynthesis by SREBP (SREBF)	0.0287394	0.000101102	8	[ACACA, FDFT1, FDPS, IDI1, SCD, SEC24C, SREBF2]	[CREBBP]
R-HSA:170822	Regulation of Glucokinase by Glucokinase Regulatory Protein											0.0499722	7.82156e-07	6	[AAAS, NUP160, NUP214, NUP54, NUP98, SEC13]	[]
R-HSA:3371453	Regulation of HSF1-mediated heat shock response											0.0250965	7.82156e-07	11	[AAAS, HSPA4, HSPH1, NUP160, NUP214, NUP54, NUP98, SEC13]	[DNAJB1, HSPA14, ST13]
R-HSA:8943724	Regulation of PTEN gene transcription											0.00082055	0.00671318	14	[CHD3, HDAC3, HDAC7, MBD3, PHC2, RPTOR]	[COMMD3-BMI1, GATAD2B, JUN, MTA2, MTOR, RRAGB, RRAGD, SCMH1]
R-HSA:6804758	Regulation of TP53 Activity through Acetylation						0.0291505	0.00355589	6	[BRPF1, GATAD2A]	[CHD3, GATAD2B, MTA2, PIN1]
R-HSA:76005	Response to elevated platelet cytosolic Ca2+											0.0489348	0.00825064	16	[APLP2, CD36, FLNA, FN1, LGALS3BP, SYTL4, TGFB3, TLN1, VCL]	[CD63, CDC37L1, F13A1, LHFPL2, OLA1, TMSB4X, TMX3]
R-HSA:165054	Rev-mediated nuclear export of HIV RNA											0.0357022	7.82156e-07	7	[AAAS, NUP160, NUP214, NUP54, NUP98, SEC13]	[RANGAP1]
R-HSA:72702	Ribosomal scanning and start codon recognition	0.0177706	0.000101903	9	[EIF4A1, EIF4G1, RPS2, RPS4X]	[EIF4B, EIF5, RPS25, RPS27L, RPS3]
R-HSA:73856	RNA Polymerase II Transcription Termination						0.0413348	9.42507e-05	9	[SRSF2, SRSF4]	[CASC3, CPSF7, DDX39A, FYTTD1, PAPOLA, SRSF11, SRSF6]
KEGG:03013	RNA transport											0.0254975	7.82156e-07	20	[AAAS, EIF3F, EIF4G3, ELAC2, FXR1, NUP160, NUP214, NUP54, NUP98, SEC13]	[CASC3, EEF1A1, EIF1, EIF1AY, EIF3G, EIF4G1, EIF5B, NXF1, RANGAP1, SAP18]
R-HSA:1839117	Signaling by cytosolic FGFR1 fusion mutants	0.0419776	0.00505508	4	[ATP2A2, LFNG, SEL1L]	[ST3GAL6]	0.00419721	0.0036362	6	[CNTRL, ZMYM2]	[CUX1, GAB2, LRRFIP1, STAT3]	0.0333116	0.00691306	5	[CNTRL, STAT3, TRIM24, ZMYM2]	[CUX1]
R-HSA:1226099	Signaling by FGFR in disease	0.0369099	0.00505508	8	[FGFR1, GTF2F1, POLR2A, ZMYM2]	[CPSF6, CUX1, FRS2, STAT3]
R-HSA:5655302	Signaling by FGFR1 in disease	0.035952	0.00505508	6	[FGFR1, ZMYM2]	[CPSF6, CUX1, FRS2, STAT3]						0.0420725	0.00691306	7	[CNTRL, ERLIN2, FGF1, STAT3, TRIM24, ZMYM2]	[CUX1]
R-HSA:2028269	Signaling by Hippo											0.0400946	0.00670426	5	[AMOTL1, CASP3, TJP2, WWC1]	[AMOTL2]
R-HSA:449147	Signaling by Interleukins											0.0494175	0.0017843	41	[ANXA2, CASP3, CD36, COL1A2, CSF1R, FN1, FOXO1, FYN, IL18R1, IL1R1, IL4R, MCL1, MYD88, P4HB, PTPN18, PTPN2, RELA, RPS6KA3, SOD2, STAT3, TNFRSF1A]	[AKT1, F13A1, HSP90AA1, HSP90B1, ITGAX, ITGB2, JUN, LIFR, MAPK10, PSMA1, PSMD1, PTPN12, RORA, SAA1, SMAD3, SQSTM1, TALDO1, TNIP2, VIM, YWHAZ]
R-HSA:6806834	Signaling by MET											0.0265505	0.000351868	12	[COL1A1, COL1A2, FN1, ITGA2, LAMB3, LRIG1, PTPN2, STAT3]	[GGA3, HGS, LAMA4, LAMB1]
R-HSA:9013694	Signaling by NOTCH4	0.0458284	0.00690018	9	[PSMA3]	[ADAM10, AKT1, CREBBP, HES1, JAG1, PSEN2, PSMD1, SMAD3]
R-HSA:9006934	Signaling by Receptor Tyrosine Kinases	0.000554979	4.09276e-05	41	[AXL, COL4A2, DOCK1, DUSP4, DUSP6, FGFR1, GTF2F1, ITGA3, LAMA2, LAMB3, POLR2A, RPS6KA3, RPS6KA5, TAB2]	[ADAM10, AKT1, AP2A1, ATP6V0C, EPS15L1, FRS2, FYN, GGA3, GRB10, IGF2, ITPR3, LAMB2, MTOR, NCKAP1, NRP2, NTRK2, PCSK5, PDGFRB, PIK3C3, PSEN2, PTPN12, PTPRU, ROCK2, SH3GL1, STAT3, THBS2, USP8]						0.0256773	0.000351868	43	[ABI2, ACTG1, AHCYL1, CHEK1, COL1A1, COL1A2, FGF1, FN1, FURIN, FYN, HNRNPM, ITGA2, LAMB3, LRIG1, NCKAP1, NRP2, PDPK1, PIK3C3, PTPN18, PTPN2, PXN, RPS6KA3, STAT3]	[ADAM10, AKT1, ATP6V0C, EPS15L1, GGA3, HGS, HSP90AA1, ITPR3, LAMA4, LAMB1, MAPK12, MTOR, NCK1, NTRK2, PCSK5, PSEN2, PTPN12, PTPRS, RBFOX2, ROCK2]
R-HSA:194138	Signaling by VEGF											0.0231007	0.000351868	15	[ABI2, ACTG1, AHCYL1, FYN, NCKAP1, NRP2, PDPK1, PXN]	[AKT1, HSP90AA1, ITPR3, MAPK12, MTOR, NCK1, ROCK2]
R-HSA:445355	Smooth Muscle Contraction											0.04951	0.00854437	7	[ANXA2, MYL12A, PXN, SORBS1, TLN1, TPM1, VCL]	[]
WP:1982	Sterol Regulatory Element-Binding Proteins (SREBP) signalling	0.000893054	0.000101102	13	[ACACA, AMFR, FDFT1, FDPS, IDI1, LPIN1, SCD, SEC24C, SREBF2]	[AKT1, LDLR, MTOR, SEC31A]
R-HSA:3108232	SUMO E3 ligases SUMOylate target proteins	0.0363821	0.00399251	16	[CASP8AP2, NCOR2, NUP98, RARA, SP100]	[CREBBP, DNMT3A, HNRNPC, MDM2, NOP58, RANGAP1, RORA, SMC6, STAG2, TOP2B, WRN]	0.0208345	0.00289353	19	[NSMCE4A, NUP133, NUP98, RARA, TDG]	[CHD3, DNMT3A, MDM2, NCOR2, NOP58, NR4A2, NUP107, PPARA, RANGAP1, RORA, SCMH1, SP3, STAG2, WRN]	0.00173683	7.82156e-07	26	[AAAS, CHD3, HDAC4, HDAC7, NUP160, NUP214, NUP54, NUP98, PHC2, RELA, SEC13, SIN3A, SP100, THRA, TP53BP1, VDR]	[COMMD3-BMI1, CREBBP, DNMT3A, NCOR2, NOP58, RANGAP1, RORA, SCMH1, STAG2, WRN]
R-HSA:2990846	SUMOylation	0.0338365	0.00399251	17	[CASP8AP2, NCOR2, NUP98, RARA, SENP2, SP100]	[CREBBP, DNMT3A, HNRNPC, MDM2, NOP58, RANGAP1, RORA, SMC6, STAG2, TOP2B, WRN]	0.022842	0.00289353	19	[NSMCE4A, NUP133, NUP98, RARA, TDG]	[CHD3, DNMT3A, MDM2, NCOR2, NOP58, NR4A2, NUP107, PPARA, RANGAP1, RORA, SCMH1, SP3, STAG2, WRN]	0.00335103	7.82156e-07	26	[AAAS, CHD3, HDAC4, HDAC7, NUP160, NUP214, NUP54, NUP98, PHC2, RELA, SEC13, SIN3A, SP100, THRA, TP53BP1, VDR]	[COMMD3-BMI1, CREBBP, DNMT3A, NCOR2, NOP58, RANGAP1, RORA, SCMH1, STAG2, WRN]
R-HSA:4551638	SUMOylation of chromatin organization proteins											0.0301741	7.82156e-07	11	[AAAS, CHD3, HDAC4, NUP160, NUP214, NUP54, NUP98, PHC2, SEC13]	[COMMD3-BMI1, SCMH1]
R-HSA:3108214	SUMOylation of DNA damage response and repair proteins											0.0137511	7.82156e-07	13	[AAAS, HDAC7, NUP160, NUP214, NUP54, NUP98, PHC2, SEC13, SP100]	[COMMD3-BMI1, SCMH1, STAG2, WRN]
R-HSA:4570464	SUMOylation of RNA binding proteins											0.0109848	7.82156e-07	10	[AAAS, NUP160, NUP214, NUP54, NUP98, PHC2, SEC13]	[COMMD3-BMI1, NOP58, SCMH1]
WP:1471	Target Of Rapamycin (TOR) Signaling											0.0396618	0.00125216	7	[RPTOR]	[AKT1, MTOR, PRKAG2, RRAGB, RRAGD, TSC1]
WP:3859	TGF-B Signaling in Thyroid Cells for Epithelial-Mesenchymal Transition											0.0333116	0.0056165	5	[FN1, TNC]	[AKT1, SMAD3, VIM]
KEGG:05145	Toxoplasmosis											0.0359863	4.37995e-05	15	[CASP3, CASP8, LAMB3, LDLR, MYD88, PDPK1, RELA, STAT3, TGFB3, TNFRSF1A]	[AKT1, LAMA4, LAMB1, MAPK10, MAPK12]
R-HSA:6804115	TP53 regulates transcription of additional cell cycle genes whose exact role in the p53 pathway remain uncertain						0.00892914	0.00059008	6	[BTG2, RGCC, TNKS1BP1]	[CNOT1, CNOT2, PLK2]
R-HSA:3700989	Transcriptional Regulation by TP53						0.0295556	0.00378179	30	[BRPF1, BTG2, CDK12, CTDP1, G6PD, GATAD2A, GTF2F1, PPP1R13L, PPP2R5C, RGCC, TNKS1BP1, TRIAP1]	[BARD1, CCNT2, CHD3, CNOT1, CNOT2, GATAD2B, MDM2, MTA2, MTOR, PIN1, PLK2, RAD17, RRAGB, TNFRSF10D, TSC1, UBB, WRN, YWHAZ]
R-HSA:199992	trans-Golgi Network Vesicle Budding						0.0119832	0.00134932	11	[NAPA, OCRL, PUM1]	[CLINT1, GNS, HGS, M6PR, NECAP1, SNX5, TPD52, VAMP8]
WP:107	Translation Factors	0.0461306	0.000101903	7	[EIF4A1, EIF4G1]	[EEF1D, EEF2, EIF1, EIF4B, EIF5]						0.019609	7.82156e-07	10	[EEF1D, EIF3F, EIF4G3]	[EEF1A1, EEF2, EIF1, EIF1AY, EIF3G, EIF4G1, EIF5B]
R-HSA:72649	Translation initiation complex formation	0.0341101	0.000101903	8	[EIF4A1, EIF4G1, RPS2, RPS4X]	[EIF4B, RPS25, RPS27L, RPS3]
R-HSA:159236	Transport of Mature mRNA derived from an Intron-Containing Transcript						0.0158468	9.42507e-05	11	[NUP133, NUP98, SRSF2, SRSF4]	[CASC3, DDX39A, FYTTD1, NUP107, NXF1, SRSF11, SRSF6]	0.0119637	7.82156e-07	13	[AAAS, NUP160, NUP214, NUP54, NUP98, SEC13]	[CASC3, DDX39A, NXF1, POLDIP3, SLU7, SRSF11, SRSF6]
R-HSA:72202	Transport of Mature Transcript to Cytoplasm						0.0245462	9.42507e-05	11	[NUP133, NUP98, SRSF2, SRSF4]	[CASC3, DDX39A, FYTTD1, NUP107, NXF1, SRSF11, SRSF6]	0.0202114	7.82156e-07	13	[AAAS, NUP160, NUP214, NUP54, NUP98, SEC13]	[CASC3, DDX39A, NXF1, POLDIP3, SLU7, SRSF11, SRSF6]
R-HSA:159230	Transport of the SLBP Dependant Mature mRNA											0.0357022	7.82156e-07	7	[AAAS, NUP160, NUP214, NUP54, NUP98, SEC13]	[NXF1]
R-HSA:159227	Transport of the SLBP independent Mature mRNA											0.0327259	7.82156e-07	7	[AAAS, NUP160, NUP214, NUP54, NUP98, SEC13]	[NXF1]
WP:2525	Trans-sulfuration and one carbon metabolism	0.0184199	0.00668018	7	[MTHFD2, MTR, SHMT1]	[DNMT3A, GCLM, MTHFD1L, SHMT2]
R-HSA:4420097	VEGFA-VEGFR2 Pathway											0.0257879	0.000351868	14	[ABI2, ACTG1, AHCYL1, FYN, NCKAP1, PDPK1, PXN]	[AKT1, HSP90AA1, ITPR3, MAPK12, MTOR, NCK1, ROCK2]
R-HSA:5653656	Vesicle-mediated transport	0.0213259	0.00137612	47	[BLOC1S1, COL4A2, CYTH1, DENND1A, GALNT2, MCFD2, MVB12A, MYH9, PICALM, SEC24C, TRIP11, TUBB6, YIPF6]	[AGFG1, AKT1, AP2A1, CD55, CHMP3, CLINT1, CUX1, DENND2A, DYNC1H1, EPS15L1, FNBP1, GGA3, GJC1, GNS, HSP90B1, HSPH1, ITSN2, KLC2, LDLR, M6PR, MADD, NAPG, NECAP1, PPP6C, RAB3GAP1, RAB7A, RALGAPB, SCFD1, SEC31A, SH3GL1, SNX5, TRAPPC8, TSC1, VPS4B]	0.00385712	0.000108579	56	[COPZ1, CSNK1D, NAPA, OCRL, PUM1, SBF1, SEC16A, SPTBN1, TBC1D16, TUBB2B, TUBB6, VPS45]	[AGFG1, ANK2, AP2A1, CD3D, CHMP3, CLINT1, COPS5, COPS6, CUX1, DAB2, DENND2A, EPS15L1, GGA3, GJC1, GNS, HGS, HSP90B1, HSPH1, ITSN2, KLC2, LDLR, M6PR, NAPG, NECAP1, PLA2G6, PPP6C, RAB30, RAB3GAP1, RALGAPB, SAA1, SBF2, SCFD1, SEC31A, SERPINA1, SH3GL1, SNX5, TBC1D14, TBC1D2, TPD52, TSC1, UBB, VAMP8, VPS4B, YWHAZ]	1.66273e-05	6.79621e-07	75	[AAK1, ACTG1, AGPAT3, ANKRD27, ARFGAP2, CD36, COL1A1, COL1A2, COPS7B, COPS8, CYTH1, DCTN4, DENND5B, GGA1, GOLGB1, GORASP1, GPS1, HSPH1, KIF1A, KIF1B, LDLR, MADD, SBF1, SCOC, SEC13, ST5, TBC1D1, TBC1D20, TRAPPC8, TUBA1A, TUBA1B, TUBB6, YIPF6]	[AGFG1, AKT1, ANK2, CHMP2B, CHMP3, COPG2, COPS6, CUX1, DAB2, DENND2A, EPS15L1, FNBP1, GGA3, GJC1, GNS, HGS, HPS1, HPS4, HSP90AA1, HSP90B1, ITSN2, LRP1, M6PR, NAPG, NECAP1, PLA2G6, PPP6C, PRKAG2, RAB30, RAB3GAP1, SAA1, SCFD1, SEC31A, SNX5, SNX9, TBC1D15, TBC1D2, TRIP10, TSC1, VAMP8, VPS4B, YWHAZ]
KEGG:05416	Viral myocarditis											0.0260024	0.00403871	10	[ABL2, ACTG1, CASP3, CASP8, EIF4G3, FYN, HLA-E]	[DMD, EIF4G1, ITGB2]
